# Supplementary material for: Resolving and correcting for kinetic biases on methane seep paleotemperature using carbonate ∆47/∆48 analysis
Source: Sci Adv. 2024 May 29;10(22):eadn0155. doi: 10.1126/sciadv.adn0155 (PMC11135390; doi:10.1126/sciadv.adn0155)
Supplement: Supplementary file 2 — Data S1 and S2 [file sciadv.adn0155_data_s1_and_s2.zip]

Archive with 2 entries (2 files):
- adn0155_data_S1.xlsx
- adn0155_data_S2.zip
