# Supplementary material for: Resolving and correcting for kinetic biases on methane seep paleotemperature using carbonate ∆47/∆48 analysis
Source: Sci Adv. 2024 May 29;10(22):eadn0155. doi: 10.1126/sciadv.adn0155 (PMC11135390; doi:10.1126/sciadv.adn0155)
Supplement: Supplementary file 2 — Data S1 and S2 [file sciadv.adn0155_data_s1_and_s2.zip › adn0155_data_S1.xlsx]

## Sheet: summary
Sample	N	d13C_VPDB	d18O_CO2_VSMOW	d18O_CO2_VPDB	D47	D47_SE	D47_2SE	D47_SD	p_Levene	D48	D48_SD	D48_SE	D48_2SE	D47 2SE (longterm)	D48 2SE (longterm)	T (Fiebig)	min-max
1000C	523	-11.12	25.16	-5.58455	0.0266			0.0081		0	0.028			0.00072255	0.0024529	2545.9	2545.9-2545.9°C
25C	466	-10.49	32.13	1.17642	0.9196			0.0082		0.345	0.0294			0.000765465	0.00259859	-71	-71.0--71.0°C
Car-Py	9	1.92	37.68	6.55998	0.3085	0.0031	0.0061	0.0076	0.619	0.1428	0.0229	0.0106	0.0207	0.00550804	0.0186986	211.9	204.4-219.9°C
Carb10_C	8	-53.71	44.4	13.0784	0.616	0.0034	0.0067	0.0072	0.282	0.2967	0.0262	0.0111	0.0217	0.00584216	0.0198329	17.9	16.0-19.9°C
Carb14_A	8	-49.63	43.17	11.8853	0.6553	0.0034	0.0067	0.0055	0.197	0.282	0.0229	0.011	0.0216	0.00584216	0.0198329	5.2	3.3-7.0°C
Carb1_A	8	-36.75	43.26	11.9726	0.6671	0.0033	0.0064	0.007	0.349	0.2716	0.0291	0.011	0.0216	0.00584216	0.0198329	1.5	-0.3-3.3°C
Carb2A	10	-42.97	43.09	11.8077	0.6609	0.003	0.0059	0.0079	0.61	0.2728	0.0343	0.0104	0.0204	0.00522539	0.017739	3.4	1.8-5.0°C
Carb2A_bleach	8	-42.89	43.03	11.7495	0.6605	0.0033	0.0065	0.0138	0.054	0.2867	0.0235	0.0114	0.0224	0.00584216	0.0198329	3.5	1.7-5.4°C
Carb3C	5	-50.85	43.9	12.5934	0.6122	0.0041	0.008	0.0031	0.047	0.2895	0.0327	0.0141	0.0276	0.00738981	0.0250868	19.2	16.7-21.7°C
Carb3C_bleach	5	-50.66	43.86	12.5546	0.6085	0.0041	0.008	0.006	0.139	0.317	0.0257	0.0141	0.0277	0.00738981	0.0250868	20.5	18.0-23.0°C
Carb4_C	8	-50.47	43.95	12.6419	0.6296	0.0034	0.0066	0.007	0.174	0.2823	0.0185	0.011	0.0216	0.00584216	0.0198329	13.4	11.5-15.3°C
Carrara	97	1.97	37.64	6.52118	0.3089	0.001	0.002	0.0102	0.017	0.149	0.0296	0.0033	0.0064	0.00167777	0.00569567	211.4	209.0-213.8°C
ETH-1	514	2.03	37.03	5.92947	0.2059	0.0006	0.0011	0.0085	0.462	0.1284	0.0299	0.0017	0.0033	0.000728848	0.00247428	585.7	577.4-594.4°C
ETH-2	508	-10.17	19.88	-10.7062	0.2086	0.0005	0.001	0.0082	0.263	0.1291	0.0274	0.0017	0.0034	0.00073314	0.00248885	556.3	548.9-563.9°C
ETH-3	508	1.7	37.45	6.33687	0.6031	0.0005	0.0011	0.0086	1	0.3039	0.0315	0.0018	0.0036	0.00073314	0.00248885	22.3	22.1-22.6°C
GU1	138	-7.73	12.83	-17.5448	0.2247	0.0008	0.0016	0.0079	0.443	-0.4005	0.0317	0.0045	0.0088	0.00140663	0.00477519	436.2	428.5-444.2°C
Rock2_C	8	-53.98	44.1	12.7874	0.6186	0.0035	0.0068	0.0093	0.815	0.2876	0.0291	0.0111	0.0217	0.00584216	0.0198329	17	15.1-19.0°C
Rock3_A	8	-45.1	43.19	11.9047	0.6605	0.0034	0.0066	0.0064	0.218	0.2728	0.0153	0.011	0.0216	0.00584216	0.0198329	3.5	1.7-5.4°C
Rock3_C	9	-50.25	43.93	12.6225	0.6275	0.0032	0.0063	0.0106	0.383	0.285	0.0473	0.0105	0.0205	0.00550804	0.0186986	14.1	12.3-15.9°C
Rock4_A	8	-51.97	43.82	12.5158	0.6458	0.0034	0.0067	0.0063	0.232	0.2784	0.0345	0.011	0.0216	0.00584216	0.0198329	8.2	6.3-10.0°C
Unrelated carbonate (001)	2	-4.12	33.36	2.36953	0.4508	0.0061	0.0119	0.0184		0.2396	0.0184	0.0214	0.0419	0.0116843	0.0396657	88.4	82.0-95.2°C
Unrelated carbonate (002)	3	-4.61	30.4	-0.501696	0.5014	0.005	0.0098	0.0403	0	0.2611	0.074	0.0177	0.0346	0.00954021	0.0323869	62.7	58.3-67.2°C
Unrelated carbonate (003)	1	-22.64	17.82	-12.7044	0.0359	0.0089	0.0175			0.007		0.0288	0.0564	0.0165241	0.0560958	2545.9	2545.9-2545.9°C
Unrelated carbonate (004)	1	-21.36	17.86	-12.6656	0.0512	0.0087	0.0171			0.0499		0.0279	0.0547	0.0165241	0.0560958	2545.9	2545.9-2545.9°C
Unrelated carbonate (005)	1	-21.34	18.23	-12.3067	0.0554	0.0093	0.0183			-0.0024		0.0287	0.0563	0.0165241	0.0560958	2545.9	2545.9-2545.9°C
Unrelated carbonate (006)	1	-4.51	24.25	-6.46726	0.0342	0.0091	0.0177			-0.0056		0.0284	0.0557	0.0165241	0.0560958	2545.9	2545.9-2545.9°C
Unrelated carbonate (007)	1	-22.54	17.8	-12.7238	0.0253	0.0089	0.0175			0.0337		0.0297	0.0582	0.0165241	0.0560958	2545.9	2545.9-2545.9°C
Unrelated carbonate (008)	1	-4.77	23.38	-7.31117	0.0677	0.0089	0.0175			0.0327		0.028	0.0549	0.0165241	0.0560958	2545.9	2545.9-2545.9°C
Unrelated carbonate (009)	1	-22.63	18.18	-12.3552	0.0354	0.0091	0.0178			0.0399		0.0286	0.056	0.0165241	0.0560958	2545.9	2545.9-2545.9°C
Unrelated carbonate (010)	1	2.11	36.23	5.15346	0.071	0.009	0.0176			0.027		0.0291	0.057	0.0165241	0.0560958	2545.9	2545.9-2545.9°C
Unrelated carbonate (011)	1	-22.97	17.98	-12.5492	0.0395	0.009	0.0176			0.0432		0.0287	0.0562	0.0165241	0.0560958	2545.9	2545.9-2545.9°C
Unrelated carbonate (012)	1	1.91	35.65	4.59086	0.0544	0.0088	0.0172			0.0345		0.0326	0.0639	0.0165241	0.0560958	2545.9	2545.9-2545.9°C
Unrelated carbonate (013)	1	-22.81	17.6	-12.9178	0.0549	0.0089	0.0175			-0.0044		0.0288	0.0564	0.0165241	0.0560958	2545.9	2545.9-2545.9°C
Unrelated carbonate (014)	1	-21.38	18.3	-12.2388	0.0364	0.0094	0.0185			0.0164		0.0357	0.0701	0.0165241	0.0560958	2545.9	2545.9-2545.9°C
Unrelated carbonate (015)	1	-21.31	17.97	-12.5589	0.0573	0.0088	0.0172			-0.0425		0.0278	0.0544	0.0165241	0.0560958	2545.9	2545.9-2545.9°C
Unrelated carbonate (016)	1	2.02	37.55	6.43388	0.0265	0.0086	0.0169			0.0311		0.0287	0.0563	0.0165241	0.0560958	2545.9	2545.9-2545.9°C
Unrelated carbonate (017)	7	-9.77	36.84	5.74517	0.5551	0.0033	0.0065	0.0085	0.653	0.2267	0.0249	0.0111	0.0218	0.00624553	0.0212022	39.9	37.5-42.4°C
Unrelated carbonate (018)	1	-7.52	31.83	0.885418	0.5677	0.009	0.0176			0.3809		0.0316	0.0619	0.0165241	0.0560958	35.1	29.0-41.5°C
Unrelated carbonate (019)	6	-5.97	31.14	0.216111	0.5642	0.0036	0.007	0.0119	0.572	0.3722	0.0272	0.0133	0.0261	0.00674595	0.022901	36.4	33.9-39.0°C
Unrelated carbonate (020)	6	-7.9	29.81	-1.074	0.6182	0.0036	0.0071	0.0094	0.817	0.2572	0.0404	0.0126	0.0248	0.00674595	0.022901	17.2	14.9-19.5°C
Unrelated carbonate (021)	5	-6.03	29.21	-1.65601	0.5835	0.0039	0.0077	0.0061	0.31	0.446	0.0529	0.0151	0.0296	0.00738981	0.0250868	29.3	26.6-32.0°C
Unrelated carbonate (022)	13	0.64	39.4	8.22839	0.602	0.0026	0.005	0.0062	0.184	0.2611	0.0257	0.0088	0.0173	0.00458297	0.0155582	22.7	21.1-24.3°C
Unrelated carbonate (023)	1	-40.69	33.47	2.47623	0.9444	0.0097	0.0189			0.3758		0.0343	0.0672	0.0165241	0.0560958	-71	-71.0--71.0°C
Unrelated carbonate (024)	2	1.24	41.68	10.44	0.5077	0.0062	0.0122	0.0107		0.2106	0.0142	0.0216	0.0423	0.0116843	0.0396657	59.8	54.6-65.2°C
Unrelated carbonate (025)	2	0.31	41.24	10.0132	0.5475	0.0062	0.0122	0.0021		0.2323	0.0054	0.0216	0.0423	0.0116843	0.0396657	42.9	38.3-47.7°C
Unrelated carbonate (026)	2	0.87	41.04	9.81921	0.3803	0.0062	0.0122	0.0106		0.2015	0.004	0.0216	0.0423	0.0116843	0.0396657	135.8	126.6-145.6°C
Unrelated carbonate (027)	2	0.15	40.58	9.37301	0.4293	0.0062	0.0122	0.0056		0.281	0.0137	0.0216	0.0423	0.0116843	0.0396657	101.1	94.1-108.6°C
Unrelated carbonate (028)	7	0.68	39.61	8.4321	0.6066	0.0034	0.0067	0.0072	0.225	0.2662	0.0139	0.0117	0.0229	0.00624553	0.0212022	21.1	19.0-23.3°C
Unrelated carbonate (029)	9	0	37.94	6.81218	0.5994	0.003	0.0058	0.008	0.549	0.2509	0.0225	0.0103	0.0202	0.00550804	0.0186986	23.6	21.7-25.5°C
Unrelated carbonate (030)	7	-5.06	20.56	-10.0466	0.4914	0.0033	0.0066	0.0052	0.094	0.1738	0.0216	0.0115	0.0226	0.00624553	0.0212022	67.4	64.4-70.4°C
Unrelated carbonate (031)	5	-0.54	35.72	4.65876	0.6216	0.004	0.0078	0.0074	0.551	0.1746	0.0235	0.013	0.0256	0.00738981	0.0250868	16	13.6-18.5°C
Unrelated carbonate (032)	5	-0.55	35.72	4.65876	0.6162	0.004	0.0078	0.0027	0.039	0.1941	0.0144	0.013	0.0255	0.00738981	0.0250868	17.8	15.4-20.4°C
Unrelated carbonate (033)	5	0.17	36.44	5.35716	0.6118	0.004	0.0078	0.0057	0.268	0.1869	0.0344	0.0131	0.0256	0.00738981	0.0250868	19.3	16.8-21.9°C
Unrelated carbonate (034)	5	0.12	36.43	5.34746	0.6105	0.004	0.0078	0.0051	0.104	0.2012	0.0222	0.013	0.0256	0.00738981	0.0250868	19.8	17.3-22.3°C
Unrelated carbonate (035)	2	0.25	40.46	9.2566	0.5587	0.0062	0.0121	0.0034		0.2047	0.0069	0.0215	0.0421	0.0116843	0.0396657	38.5	34.1-43.1°C
Unrelated carbonate (036)	2	-2.04	39.98	8.791	0.6057	0.0062	0.0121	0.0026		0.2455	0.036	0.0215	0.0421	0.0116843	0.0396657	21.4	17.4-25.5°C
Unrelated carbonate (037)	2	-2.1	40.38	9.179	0.571	0.0062	0.0121	0.0074		0.2448	0.0344	0.0215	0.0421	0.0116843	0.0396657	33.9	29.6-38.3°C
Unrelated carbonate (038)	2	-1.91	40.41	9.2081	0.5948	0.0062	0.0121	0.0025		0.2758	0.0206	0.0215	0.0422	0.0116843	0.0396657	25.2	21.2-29.4°C
Unrelated carbonate (039)	2	-1.3	40.55	9.34391	0.5914	0.0062	0.0121	0.0009		0.2565	0.002	0.0215	0.0422	0.0116843	0.0396657	26.4	22.3-30.6°C
Unrelated carbonate (040)	2	-0.14	39.9	8.7134	0.593	0.0062	0.0121	0.0097		0.2629	0.0036	0.0215	0.0421	0.0116843	0.0396657	25.9	21.8-30.0°C
Unrelated carbonate (041)	2	0.19	40.08	8.888	0.6106	0.0062	0.0121	0.0084		0.2466	0.0103	0.0215	0.0421	0.0116843	0.0396657	19.7	15.8-23.8°C
Unrelated carbonate (042)	7	0.07	41.79	10.5467	0.6322	0.0034	0.0067	0.0037	0.019	0.2724	0.0244	0.0114	0.0224	0.00624553	0.0212022	12.5	10.5-14.6°C
Unrelated carbonate (043)	2	-2.73	39.1	7.93739	0.2468	0.0062	0.0121	0.008		0.1842	0.0026	0.0214	0.042	0.0116843	0.0396657	342.4	307.9-385.8°C
Unrelated carbonate (044)	2	-2.61	39.07	7.90829	0.2544	0.0062	0.0121	0.0079		0.1595	0.0226	0.0214	0.042	0.0116843	0.0396657	319.2	288.9-356.4°C
Unrelated carbonate (045)	13	-13.71	33.58	2.58294	0.5885	0.0025	0.005	0.0053	0.059	0.2675	0.0192	0.0083	0.0163	0.00458297	0.0155582	27.5	25.8-29.1°C
Unrelated carbonate (046)	8	-13.7	33.54	2.54414	0.5996	0.0032	0.0062	0.0078	0.908	0.2437	0.0154	0.0103	0.0202	0.00584216	0.0198329	23.5	21.5-25.6°C
Unrelated carbonate (047)	9	1.87	37.02	5.91977	0.1877	0.0031	0.006	0.0131	0.064	0.1243	0.0298	0.0102	0.02	0.00550804	0.0186986	1101	823.7-2545.9°C
Unrelated carbonate (048)	10	8.44	31.07	0.148211	0.1819	0.0029	0.0058	0.0088	0.907	0.1161	0.0152	0.0096	0.0188	0.00522539	0.017739	2545.9	1153.9-2545.9°C
Unrelated carbonate (049)	2	2.17	38.27	7.13228	0.5792	0.0061	0.012	0.0066		0.2758	0.0157	0.0204	0.04	0.0116843	0.0396657	30.8	26.6-35.2°C
Unrelated carbonate (050)	3	2.07	38.17	7.03528	0.5417	0.005	0.0098	0.0131	0.575	0.245	0.0174	0.0167	0.0327	0.00954021	0.0323869	45.3	41.4-49.2°C
Unrelated carbonate (051)	4	2.31	38.03	6.89948	0.4673	0.0044	0.0086	0.0063	0.374	0.1899	0.024	0.0145	0.0284	0.00826206	0.0280479	79.4	75.2-83.9°C
Unrelated carbonate (052)	8	2.7	38.16	7.02558	0.4915	0.0031	0.0061	0.0074	0.33	0.2322	0.0214	0.0104	0.0204	0.00584216	0.0198329	67.3	64.6-70.1°C
Unrelated carbonate (053)	3	2.05	38.41	7.26808	0.5955	0.005	0.0098	0.0093	0.691	0.2704	0.0169	0.0167	0.0328	0.00954021	0.0323869	25	21.6-28.4°C
Unrelated carbonate (054)	8	2.55	38.23	7.09348	0.37	0.0031	0.0061	0.0083	0.438	0.1671	0.02	0.0104	0.0203	0.00584216	0.0198329	144.4	139.5-149.6°C
Unrelated carbonate (055)	7	2.48	38.16	7.02558	0.3537	0.0033	0.0065	0.0102	0.383	0.1797	0.0359	0.0111	0.0217	0.00624553	0.0212022	159.3	153.4-165.5°C
Unrelated carbonate (056)	6	2.5	38.17	7.03528	0.5275	0.0036	0.007	0.0066	0.433	0.238	0.0226	0.0119	0.0234	0.00674595	0.022901	51.1	48.3-54.0°C
Unrelated carbonate (057)	7	2.21	38.04	6.90918	0.2681	0.0033	0.0065	0.0081	0.856	0.1603	0.0343	0.0111	0.0217	0.00624553	0.0212022	284.2	270.5-299.2°C
Unrelated carbonate (058)	7	2.6	37.98	6.85098	0.2648	0.0033	0.0066	0.0086	0.804	0.1487	0.0105	0.0111	0.0217	0.00624553	0.0212022	291.9	277.6-307.7°C
Unrelated carbonate (059)	11	2.21	38.2	7.06438	0.4512	0.0027	0.0053	0.0093	0.918	0.2136	0.0301	0.009	0.0176	0.00498221	0.0169135	88.2	85.4-91.0°C
Unrelated carbonate (060)	10	2.41	38.01	6.88008	0.2271	0.0029	0.0056	0.0135	0.037	0.1356	0.0207	0.0094	0.0184	0.00522539	0.017739	423.3	398.0-452.6°C
Unrelated carbonate (061)	7	-20.2	21.36	-9.27059	0.4851	0.0035	0.007	0.0097	0.658	0.1742	0.025	0.0118	0.0231	0.00624553	0.0212022	70.4	67.4-73.5°C
Unrelated carbonate (062)	9	2.31	38.66	7.51059	0.608	0.003	0.0058	0.0073	0.34	0.246	0.0314	0.0098	0.0193	0.00550804	0.0186986	20.6	18.8-22.5°C
Unrelated carbonate (063)	6	-0.21	35	3.96035	0.6124	0.0038	0.0074	0.0104	0.869	0.2452	0.0477	0.0127	0.025	0.00674595	0.022901	19.1	16.9-21.4°C
Unrelated carbonate (064)	8	1.78	39.62	8.4418	0.6108	0.0032	0.0063	0.0077	0.537	0.2653	0.0342	0.011	0.0215	0.00584216	0.0198329	19.7	17.7-21.7°C
Unrelated carbonate (065)	8	1.81	39.5	8.3254	0.3697	0.0032	0.0063	0.0072	0.573	0.171	0.0327	0.0109	0.0214	0.00584216	0.0198329	144.7	139.7-149.8°C
Unrelated carbonate (066)	8	2.16	39.65	8.4709	0.6146	0.0031	0.0061	0.0086	0.874	0.2615	0.0223	0.0104	0.0204	0.00584216	0.0198329	18.4	16.4-20.4°C
Unrelated carbonate (067)	5	1.84	39.41	8.23809	0.3649	0.004	0.0078	0.0048	0.137	0.1777	0.0342	0.0136	0.0266	0.00738981	0.0250868	148.9	142.4-155.7°C
Unrelated carbonate (068)	9	1.99	39.41	8.23809	0.6128	0.003	0.0058	0.0104	0.414	0.2445	0.0309	0.0099	0.0193	0.00550804	0.0186986	19	17.1-20.9°C
Unrelated carbonate (069)	8	1.98	38.97	7.81129	0.6051	0.0031	0.0061	0.0088	0.69	0.2611	0.0258	0.0104	0.0204	0.00584216	0.0198329	21.6	19.6-23.7°C
Unrelated carbonate (070)	1	2.16	39.55	8.3739	0.607	0.0086	0.0169			0.2361		0.0287	0.0563	0.0165241	0.0560958	21	15.4-26.8°C
Unrelated carbonate (071)	6	2.17	39.55	8.3739	0.6103	0.0036	0.0072	0.0062	0.381	0.2584	0.0185	0.0121	0.0237	0.00674595	0.022901	19.8	17.6-22.2°C
Unrelated carbonate (072)	1	2.12	39.49	8.31569	0.6111	0.0086	0.017			0.2573		0.0287	0.0563	0.0165241	0.0560958	19.6	14.0-25.3°C
Unrelated carbonate (073)	7	2.04	21.82	-8.82438	0.5205	0.0033	0.0066	0.0079	0.665	0.1996	0.047	0.0116	0.0228	0.00624553	0.0212022	54.1	51.5-56.9°C
Unrelated carbonate (074)	7	2.5	21.87	-8.77588	0.5174	0.0033	0.0066	0.008	0.574	0.2118	0.0096	0.0117	0.0229	0.00624553	0.0212022	55.5	52.8-58.2°C
Unrelated carbonate (075)	8	-4.09	26.72	-4.07133	0.551	0.0032	0.0062	0.01	0.739	0.3062	0.026	0.0108	0.0212	0.00584216	0.0198329	41.5	39.2-43.9°C
Unrelated carbonate (076)	7	0.21	38.19	7.05468	0.5965	0.0034	0.0067	0.0054	0.114	0.2388	0.0214	0.0112	0.0219	0.00624553	0.0212022	24.6	22.4-26.8°C
Unrelated carbonate (077)	9	3.1	31.01	0.0900101	0.1824	0.003	0.0059	0.0101	0.444	0.1373	0.0317	0.0099	0.0194	0.00550804	0.0186986	2545.9	1083.9-2545.9°C
Unrelated carbonate (078)	12	-5.68	31.98	1.03092	0.5535	0.0026	0.0051	0.0064	0.154	0.2576	0.0189	0.0086	0.0168	0.0047701	0.0161935	40.6	38.7-42.4°C
Unrelated carbonate (079)	12	-5.02	32.56	1.59353	0.5492	0.0026	0.0051	0.0066	0.191	0.2566	0.0234	0.0086	0.0168	0.0047701	0.0161935	42.2	40.4-44.2°C
Unrelated carbonate (080)	12	-4.43	32.69	1.71963	0.5458	0.0026	0.0051	0.0068	0.27	0.2557	0.0264	0.0086	0.0168	0.0047701	0.0161935	43.6	41.7-45.5°C
Unrelated carbonate (081)	12	-4.7	32.47	1.50622	0.5455	0.0026	0.0051	0.0072	0.606	0.2629	0.0258	0.0086	0.0169	0.0047701	0.0161935	43.7	41.8-45.6°C
Unrelated carbonate (082)	4	-2.22	10.54	-19.7661	0.3957	0.0044	0.0086	0.0079	0.953	0.1695	0.0435	0.0154	0.0303	0.00826206	0.0280479	123.9	117.9-130.1°C
Unrelated carbonate (083)	5	-4.03	6.98	-23.2193	0.337	0.004	0.0078	0.0125	0.224	0.1601	0.0402	0.0143	0.028	0.00738981	0.0250868	176.5	168.6-184.9°C
Unrelated carbonate (084)	6	-5.25	4.63	-25.4989	0.3188	0.0037	0.0072	0.0072	0.261	0.1541	0.0353	0.0135	0.0264	0.00674595	0.022901	198.1	189.7-207.0°C
Unrelated carbonate (085)	5	-7.19	2.56	-27.5068	0.2891	0.004	0.0079	0.0144	0.125	0.143	0.0412	0.0147	0.0287	0.00738981	0.0250868	242.3	230.0-255.8°C
Unrelated carbonate (086)	6	-6.59	3.99	-26.1197	0.2895	0.0037	0.0072	0.0085	0.887	0.1284	0.0371	0.0134	0.0263	0.00674595	0.022901	241.6	230.4-253.8°C
Unrelated carbonate (087)	9	-0.2	41.07	9.84831	0.6489	0.0031	0.006	0.0089	0.904	0.2868	0.0261	0.0102	0.02	0.00550804	0.0186986	7.2	5.4-8.9°C
Unrelated carbonate (088)	2	-7.41	27.64	-3.17892	0.6147	0.0061	0.012	0.0036		0.3947	0.0094	0.0214	0.0419	0.0116843	0.0396657	18.4	14.5-22.3°C
Unrelated carbonate (089)	2	-5.7	31.24	0.313112	0.6412	0.0061	0.012	0.0057		0.3258	0.0386	0.0206	0.0404	0.0116843	0.0396657	9.6	5.9-13.4°C
Unrelated carbonate (090)	2	-5.88	29.8	-1.0837	0.622	0.0061	0.012	0.008		0.318	0.0091	0.0206	0.0404	0.0116843	0.0396657	15.9	12.1-19.8°C
Unrelated carbonate (091)	8	-9.32	32.32	1.36072	0.6224	0.0031	0.0062	0.0093	0.945	0.2494	0.0249	0.0108	0.0211	0.00584216	0.0198329	15.8	13.8-17.7°C
Unrelated carbonate (092)	7	1.3	42.76	11.4876	0.6466	0.0035	0.0068	0.0053	0.144	0.264	0.0197	0.0118	0.0231	0.00624553	0.0212022	7.9	5.9-9.9°C
Unrelated carbonate (093)	7	2.31	43.2	11.9144	0.6547	0.0035	0.0068	0.0041	0.036	0.266	0.0217	0.0118	0.0231	0.00624553	0.0212022	5.4	3.4-7.3°C
Unrelated carbonate (094)	9	-0.01	32.63	1.66143	0.5525	0.003	0.0058	0.0067	0.345	0.2655	0.0277	0.0099	0.0194	0.00550804	0.0186986	40.9	38.8-43.1°C
Unrelated carbonate (095)	12	-5.57	32.33	1.37042	0.5521	0.0026	0.0051	0.0051	0.032	0.2498	0.0284	0.0086	0.0168	0.0047701	0.0161935	41.1	39.2-43.0°C
Unrelated carbonate (096)	11	-4.64	32.63	1.66143	0.5493	0.0027	0.0053	0.0056	0.095	0.266	0.0195	0.009	0.0176	0.00498221	0.0169135	42.2	40.2-44.2°C
Unrelated carbonate (097)	19	1.94	37.68	6.55998	0.3093	0.0022	0.0044	0.0073	0.246	0.1448	0.022	0.0073	0.0143	0.00379089	0.0128693	210.8	205.6-216.2°C
Unrelated carbonate (098)	17	2.07	37.02	5.91977	0.202	0.0023	0.0044	0.0099	0.76	0.1223	0.0307	0.0075	0.0146	0.00400769	0.0136052	636.8	584.5-704.9°C
Unrelated carbonate (099)	12	-19.74	31.08	0.157911	0.5915	0.0027	0.0052	0.007	0.336	0.2569	0.0166	0.0086	0.0168	0.0047701	0.0161935	26.4	24.7-28.1°C
Unrelated carbonate (100)	11	-19.62	31.06	0.138511	0.5903	0.0028	0.0054	0.0067	0.217	0.2605	0.0228	0.0089	0.0175	0.00498221	0.0169135	26.8	25.0-28.6°C
Unrelated carbonate (101)	1	2.01	37.66	6.54058	0.367	0.009	0.0177			0.1635		0.0272	0.0533	0.0165241	0.0560958	147	133.2-162.5°C
Unrelated carbonate (102)	1	2	37.53	6.41448	0.3378	0.0088	0.0173			0.1566		0.0275	0.054	0.0165241	0.0560958	175.6	158.7-194.9°C
Unrelated carbonate (103)	1	2.05	37.57	6.45328	0.3315	0.0088	0.0173			0.1588		0.0275	0.054	0.0165241	0.0560958	182.7	164.9-203.1°C
Unrelated carbonate (104)	1	2.03	37.67	6.55028	0.3332	0.0088	0.0173			0.1451		0.0277	0.0542	0.0165241	0.0560958	180.7	163.2-200.8°C
Unrelated carbonate (105)	1	2.01	37.6	6.48238	0.4126	0.0088	0.0172			0.2282		0.0277	0.0542	0.0165241	0.0560958	111.9	101.2-123.6°C
Unrelated carbonate (106)	1	2.02	37.62	6.50178	0.3377	0.0088	0.0172			0.1938		0.0276	0.0541	0.0165241	0.0560958	175.7	158.8-195.1°C
Unrelated carbonate (107)	1	2.04	37.62	6.50178	0.3453	0.0088	0.0172			0.159		0.0277	0.0543	0.0165241	0.0560958	167.7	151.7-185.8°C
Unrelated carbonate (108)	1	2.01	37.62	6.50178	0.343	0.0088	0.0172			0.1638		0.0277	0.0543	0.0165241	0.0560958	170.1	153.8-188.6°C
Unrelated carbonate (109)	1	2	37.63	6.51148	0.3591	0.0088	0.0172			0.1761		0.0277	0.0542	0.0165241	0.0560958	154.2	139.6-170.5°C
Unrelated carbonate (110)	1	2.02	37.66	6.54058	0.3395	0.0088	0.0172			0.188		0.0277	0.0543	0.0165241	0.0560958	173.8	157.1-192.8°C
Unrelated carbonate (111)	1	2.02	37.67	6.55028	0.3574	0.0088	0.0172			0.2231		0.0278	0.0544	0.0165241	0.0560958	155.8	141.1-172.3°C
Unrelated carbonate (112)	1	2.03	37.62	6.50178	0.3265	0.009	0.0176			0.1651		0.0273	0.0534	0.0165241	0.0560958	188.5	170.1-209.9°C
Unrelated carbonate (113)	1	2.02	37.64	6.52118	0.308	0.0088	0.0172			0.1634		0.0278	0.0545	0.0165241	0.0560958	212.7	190.9-238.3°C
Unrelated carbonate (114)	1	2.02	37.64	6.52118	0.3467	0.0087	0.0171			0.2085		0.0278	0.0546	0.0165241	0.0560958	166.3	150.4-184.2°C
Unrelated carbonate (115)	1	2.02	37.62	6.50178	0.3097	0.0087	0.0171			0.1633		0.0279	0.0547	0.0165241	0.0560958	210.3	188.9-235.4°C
Unrelated carbonate (116)	1	2.02	37.69	6.56968	0.3311	0.0087	0.0171			0.2068		0.0279	0.0548	0.0165241	0.0560958	183.1	165.3-203.6°C
Unrelated carbonate (117)	1	2.02	37.69	6.56968	0.3384	0.0087	0.0171			0.2281		0.028	0.0549	0.0165241	0.0560958	175	158.1-194.2°C
Unrelated carbonate (118)	1	2.03	37.64	6.52118	0.3064	0.0087	0.0171			0.143		0.0281	0.0551	0.0165241	0.0560958	214.9	192.9-241.0°C
Unrelated carbonate (119)	1	2.03	37.63	6.51148	0.325	0.0087	0.017			0.1795		0.028	0.055	0.0165241	0.0560958	190.4	171.6-212.0°C
Unrelated carbonate (120)	1	2.02	37.61	6.49208	0.3132	0.0087	0.017			0.1768		0.0281	0.055	0.0165241	0.0560958	205.5	184.7-229.7°C
Unrelated carbonate (121)	1	2.01	37.65	6.53088	0.3395	0.0087	0.017			0.2226		0.0282	0.0552	0.0165241	0.0560958	173.8	157.1-192.8°C
Unrelated carbonate (122)	1	2.02	37.64	6.52118	0.3329	0.0087	0.017			0.193		0.0282	0.0553	0.0165241	0.0560958	181.1	163.5-201.2°C
Unrelated carbonate (123)	1	2.04	37.64	6.52118	0.3205	0.0089	0.0175			0.1437		0.0275	0.0539	0.0165241	0.0560958	195.9	176.5-218.5°C
Unrelated carbonate (124)	1	2.02	37.6	6.48238	0.3126	0.0087	0.017			0.2265		0.0283	0.0554	0.0165241	0.0560958	206.3	185.4-230.7°C
Unrelated carbonate (125)	1	2.02	37.63	6.51148	0.3189	0.0087	0.017			0.1823		0.0283	0.0554	0.0165241	0.0560958	198	178.3-220.9°C
Unrelated carbonate (126)	1	2.01	37.6	6.48238	0.3162	0.0086	0.017			0.1694		0.0283	0.0555	0.0165241	0.0560958	201.5	181.3-225.0°C
Unrelated carbonate (127)	1	2.02	37.6	6.48238	0.316	0.0086	0.0169			0.1697		0.0283	0.0555	0.0165241	0.0560958	201.7	181.5-225.3°C
Unrelated carbonate (128)	1	2.02	37.67	6.55028	0.3349	0.0086	0.0169			0.224		0.0284	0.0556	0.0165241	0.0560958	178.8	161.5-198.6°C
Unrelated carbonate (129)	1	2.02	37.63	6.51148	0.3254	0.0086	0.0169			0.2086		0.0284	0.0557	0.0165241	0.0560958	189.9	171.2-211.4°C
Unrelated carbonate (130)	1	2.02	37.63	6.51148	0.3298	0.0086	0.0169			0.1869		0.0284	0.0557	0.0165241	0.0560958	184.7	166.6-205.3°C
Unrelated carbonate (131)	1	2.02	37.62	6.50178	0.318	0.0086	0.0169			0.1794		0.0285	0.0558	0.0165241	0.0560958	199.1	179.3-222.2°C
Unrelated carbonate (132)	1	2.02	37.63	6.51148	0.3199	0.0086	0.0169			0.2224		0.0285	0.0559	0.0165241	0.0560958	196.7	177.1-219.4°C
Unrelated carbonate (133)	1	2.02	37.63	6.51148	0.3136	0.0086	0.0169			0.1548		0.0286	0.056	0.0165241	0.0560958	204.9	184.3-229.1°C
Unrelated carbonate (134)	1	2.02	37.61	6.49208	0.3517	0.0089	0.0174			0.1686		0.0274	0.0536	0.0165241	0.0560958	161.3	146.0-178.5°C
Unrelated carbonate (135)	1	2.02	37.6	6.48238	0.3094	0.0086	0.0169			0.1729		0.0286	0.056	0.0165241	0.0560958	210.7	189.2-235.9°C
Unrelated carbonate (136)	1	2.03	37.67	6.55028	0.3256	0.0086	0.0169			0.1943		0.0286	0.0561	0.0165241	0.0560958	189.6	171.0-211.1°C
Unrelated carbonate (137)	1	2	37.64	6.52118	0.3333	0.0086	0.0168			0.1829		0.0287	0.0563	0.0165241	0.0560958	180.6	163.1-200.7°C
Unrelated carbonate (138)	1	2.02	37.68	6.55998	0.3341	0.0086	0.0168			0.1908		0.0288	0.0565	0.0165241	0.0560958	179.7	162.3-199.7°C
Unrelated carbonate (139)	1	2.02	37.67	6.55028	0.3607	0.0086	0.0168			0.2207		0.0289	0.0566	0.0165241	0.0560958	152.7	138.3-168.9°C
Unrelated carbonate (140)	1	2.03	37.63	6.51148	0.3057	0.0086	0.0168			0.1007		0.0292	0.0572	0.0165241	0.0560958	216	193.8-242.2°C
Unrelated carbonate (141)	1	2.02	37.65	6.53088	0.3424	0.0086	0.0168			0.2181		0.029	0.0568	0.0165241	0.0560958	170.7	154.4-189.3°C
Unrelated carbonate (142)	1	2.03	37.58	6.46298	0.3248	0.0086	0.0168			0.2299		0.0306	0.06	0.0165241	0.0560958	190.6	171.8-212.3°C
Unrelated carbonate (143)	1	2.04	37.59	6.47268	0.3368	0.0086	0.0168			0.1563		0.0307	0.0602	0.0165241	0.0560958	176.7	159.7-196.2°C
Unrelated carbonate (144)	1	2.02	37.55	6.43388	0.3066	0.0086	0.0168			0.1286		0.031	0.0608	0.0165241	0.0560958	214.7	192.6-240.7°C
Unrelated carbonate (145)	1	2.03	37.65	6.53088	0.351	0.0089	0.0174			0.137		0.0276	0.0541	0.0165241	0.0560958	162	146.6-179.3°C
Unrelated carbonate (146)	1	2.03	37.57	6.45328	0.3278	0.0086	0.0168			0.1411		0.031	0.0608	0.0165241	0.0560958	187	168.7-208.1°C
Unrelated carbonate (147)	1	2.04	37.6	6.48238	0.3118	0.0086	0.0168			0.1758		0.031	0.0608	0.0165241	0.0560958	207.4	186.4-232.0°C
Unrelated carbonate (148)	1	2.05	37.62	6.50178	0.3222	0.0086	0.0168			0.1587		0.0311	0.061	0.0165241	0.0560958	193.8	174.6-216.0°C
Unrelated carbonate (149)	1	2.02	37.59	6.47268	0.319	0.0086	0.0168			0.1122		0.0316	0.062	0.0165241	0.0560958	197.8	178.1-220.7°C
Unrelated carbonate (150)	1	2.02	37.66	6.54058	0.3362	0.0086	0.0169			0.1818		0.0322	0.0631	0.0165241	0.0560958	177.4	160.3-197.0°C
Unrelated carbonate (151)	1	2.04	37.69	6.56968	0.3136	0.0087	0.017			0.1981		0.0323	0.0633	0.0165241	0.0560958	204.9	184.3-229.1°C
Unrelated carbonate (152)	1	1.94	37.5	6.38537	0.3125	0.0087	0.017			0.1783		0.0327	0.0642	0.0165241	0.0560958	206.4	185.6-230.8°C
Unrelated carbonate (153)	1	2.01	37.56	6.44358	0.3161	0.0087	0.0171			0.1686		0.033	0.0647	0.0165241	0.0560958	201.6	181.4-225.1°C
Unrelated carbonate (154)	1	2	37.61	6.49208	0.3682	0.0087	0.017			0.2213		0.0265	0.052	0.0165241	0.0560958	146	132.3-161.3°C
Unrelated carbonate (155)	1	2.01	37.62	6.50178	0.3726	0.0087	0.017			0.205		0.0265	0.052	0.0165241	0.0560958	142.2	128.8-157.0°C
Unrelated carbonate (156)	1	2.03	37.58	6.46298	0.3618	0.0089	0.0174			0.1717		0.0274	0.0537	0.0165241	0.0560958	151.7	137.4-167.7°C
Unrelated carbonate (157)	1	2.02	37.62	6.50178	0.315	0.0086	0.0169			0.1705		0.0268	0.0525	0.0165241	0.0560958	203	182.7-226.9°C
Unrelated carbonate (158)	1	2.03	37.63	6.51148	0.3729	0.0086	0.0169			0.2338		0.0268	0.0526	0.0165241	0.0560958	141.9	128.6-156.8°C
Unrelated carbonate (159)	1	2.04	37.66	6.54058	0.366	0.0086	0.0168			0.2234		0.0269	0.0527	0.0165241	0.0560958	147.9	134.0-163.5°C
Unrelated carbonate (160)	1	2.03	37.65	6.53088	0.3646	0.0086	0.0168			0.2728		0.0271	0.0531	0.0165241	0.0560958	149.2	135.1-164.9°C
Unrelated carbonate (161)	1	2.03	37.64	6.52118	0.3567	0.0086	0.0168			0.2392		0.0271	0.0531	0.0165241	0.0560958	156.4	141.7-173.1°C
Unrelated carbonate (162)	1	2.04	37.64	6.52118	0.316	0.0085	0.0167			0.1697		0.0277	0.0543	0.0165241	0.0560958	201.7	181.5-225.3°C
Unrelated carbonate (163)	1	2.03	37.64	6.52118	0.359	0.0085	0.0167			0.2585		0.028	0.0548	0.0165241	0.0560958	154.3	139.7-170.6°C
Unrelated carbonate (164)	1	2.04	37.7	6.57938	0.3123	0.0086	0.0168			0.1674		0.0293	0.0574	0.0165241	0.0560958	206.7	185.8-231.2°C
Unrelated carbonate (165)	1	2.03	37.62	6.50178	0.3393	0.0086	0.0169			0.1825		0.0302	0.0592	0.0165241	0.0560958	174	157.3-193.1°C
Unrelated carbonate (166)	1	2.04	37.61	6.49208	0.3476	0.0089	0.0174			0.1509		0.0275	0.0539	0.0165241	0.0560958	165.3	149.6-183.2°C
Unrelated carbonate (167)	1	2.02	37.61	6.49208	0.3969	0.0088	0.0173			0.1983		0.0274	0.0537	0.0165241	0.0560958	123	111.4-135.7°C
Unrelated carbonate (168)	1	2.02	37.6	6.48238	0.3673	0.0088	0.0173			0.1659		0.0275	0.0538	0.0165241	0.0560958	146.8	133.0-162.2°C
Unrelated carbonate (169)	9	2.32	42.33	11.0705	0.6179	0.0031	0.006	0.007	0.431	0.26	0.0271	0.0105	0.0205	0.00550804	0.0186986	17.3	15.4-19.1°C
Unrelated carbonate (170)	8	2.32	42.38	11.119	0.5983	0.0032	0.0064	0.0094	0.954	0.2473	0.0387	0.011	0.0216	0.00584216	0.0198329	24	22.0-26.0°C
Unrelated carbonate (171)	8	2.98	38.2	7.06438	0.5189	0.0032	0.0063	0.0166	0.06	0.4374	0.0398	0.0115	0.0226	0.00584216	0.0198329	54.8	52.3-57.4°C
Unrelated carbonate (172)	8	2.41	37.14	6.03617	0.4677	0.0032	0.0062	0.008	0.566	0.4049	0.0249	0.0114	0.0223	0.00584216	0.0198329	79.2	76.2-82.3°C
Unrelated carbonate (173)	8	2.73	37.13	6.02647	0.4406	0.0032	0.0062	0.0067	0.331	0.3972	0.0309	0.0113	0.0222	0.00584216	0.0198329	94.3	90.9-97.8°C
Unrelated carbonate (174)	8	1.99	2.86	-27.2158	0.3958	0.0032	0.0063	0.0036	0.014	0.9338	0.0401	0.018	0.0352	0.00584216	0.0198329	123.8	119.5-128.2°C
Unrelated carbonate (175)	9	-1.91	34.3	3.28134	0.4574	0.003	0.0058	0.0065	0.153	0.1576	0.0314	0.0096	0.0189	0.00550804	0.0186986	84.8	81.8-87.8°C
Unrelated carbonate (176)	9	-1.98	34.75	3.71785	0.6246	0.003	0.0059	0.004	0.012	0.1516	0.0173	0.0097	0.0189	0.00550804	0.0186986	15	13.2-16.9°C
Unrelated carbonate (177)	8	-1.82	34.75	3.71785	0.6193	0.0032	0.0062	0.0084	0.888	0.1539	0.0111	0.0102	0.0201	0.00584216	0.0198329	16.8	14.9-18.8°C
Unrelated carbonate (178)	11	-0.82	38.55	7.40389	0.6697	0.0029	0.0056	0.0064	0.153	0.2544	0.0261	0.0098	0.0192	0.00498221	0.0169135	0.7	-0.8-2.2°C
Unrelated carbonate (179)	10	-0.73	38.61	7.46209	0.6664	0.0029	0.0057	0.0084	0.813	0.2721	0.0302	0.01	0.0197	0.00522539	0.017739	1.7	0.1-3.3°C
Unrelated carbonate (180)	9	-9.4	28.38	-2.46112	0.5676	0.003	0.0058	0.0055	0.066	0.2381	0.0258	0.0098	0.0193	0.00550804	0.0186986	35.1	33.1-37.2°C
Unrelated carbonate (181)	5	-12	24.5	-6.22475	0.5156	0.0039	0.0077	0.0092	0.63	0.219	0.0122	0.013	0.0255	0.00738981	0.0250868	56.3	53.1-59.6°C
Unrelated carbonate (182)	5	-11.56	27.86	-2.96552	0.5495	0.0039	0.0077	0.006	0.343	0.2113	0.0161	0.0131	0.0256	0.00738981	0.0250868	42.1	39.2-45.1°C
Unrelated carbonate (183)	8	-4.37	40.46	9.2566	0.6873	0.0033	0.0065	0.0051	0.057	0.206	0.044	0.0115	0.0225	0.00584216	0.0198329	-4.6	-6.4--2.9°C
Unrelated carbonate (184)	8	-17.2	13.94	-16.4681	0.5538	0.0033	0.0064	0.0073	0.325	0.1143	0.053	0.0106	0.0208	0.00584216	0.0198329	40.4	38.2-42.7°C
Unrelated carbonate (185)	9	-17.84	9.04	-21.2211	0.7755	0.0032	0.0064	0.0084	0.7	-0.1568	0.0384	0.0104	0.0204	0.00550804	0.0186986	-30.5	-32.1--28.9°C
Unrelated carbonate (186)	9	-17.65	10.14	-20.1541	0.71	0.0032	0.0063	0.0076	0.612	-0.097	0.0357	0.0103	0.0201	0.00550804	0.0186986	-11.4	-13.0--9.8°C
Unrelated carbonate (187)	9	-1.88	22.46	-8.20358	0.5704	0.003	0.0059	0.0052	0.059	0.2226	0.023	0.0102	0.0201	0.00550804	0.0186986	34.1	32.0-36.2°C
Unrelated carbonate (188)	23	-2.01	22.86	-7.81557	0.5669	0.0019	0.0038	0.0062	0.041	0.2146	0.0266	0.0066	0.013	0.00344552	0.0116968	35.4	34.1-36.7°C
Unrelated carbonate (189)	10	-1.71	21.94	-8.70798	0.5648	0.0028	0.0055	0.0068	0.526	0.2155	0.0341	0.0097	0.019	0.00522539	0.017739	36.2	34.2-38.2°C
Unrelated carbonate (190)	14	-1.7	21.38	-9.25119	0.565	0.0025	0.0049	0.0094	0.393	0.2276	0.0229	0.0088	0.0173	0.00441626	0.0149922	36.1	34.4-37.8°C
Unrelated carbonate (191)	9	-1.74	22.07	-8.58188	0.5656	0.003	0.0058	0.0026	0.006	0.2309	0.0267	0.0102	0.02	0.00550804	0.0186986	35.9	33.8-38.0°C
Unrelated carbonate (192)	9	-1.64	21.97	-8.67888	0.5613	0.003	0.0058	0.0098	0.742	0.2277	0.0293	0.0102	0.02	0.00550804	0.0186986	37.5	35.4-39.7°C
Unrelated carbonate (193)	14	-2.4	23.79	-6.91346	0.5718	0.0025	0.0049	0.0079	0.264	0.2245	0.0288	0.0086	0.0168	0.00441626	0.0149922	33.6	31.9-35.2°C
Unrelated carbonate (194)	10	-1.74	22.06	-8.59158	0.5707	0.0028	0.0055	0.0092	0.933	0.2308	0.0244	0.0098	0.0191	0.00522539	0.017739	34	32.0-35.9°C
Unrelated carbonate (195)	10	-1.98	21.9	-8.74678	0.5682	0.0028	0.0055	0.0085	0.748	0.2253	0.0264	0.0097	0.0191	0.00522539	0.017739	34.9	33.0-36.9°C
Unrelated carbonate (196)	23	-2.08	22.71	-7.96107	0.5692	0.0019	0.0037	0.0072	0.308	0.2306	0.0296	0.0065	0.0128	0.00344552	0.0116968	34.5	33.2-35.8°C
Unrelated carbonate (197)	7	-5.97	25.48	-5.27415	0.1807	0.0034	0.0066	0.0081	0.717	0.1124	0.0347	0.0113	0.0222	0.00624553	0.0212022	2545.9	1172.5-2545.9°C
Unrelated carbonate (198)	7	-6	25.11	-5.63305	0.1851	0.0034	0.0066	0.005	0.07	0.1396	0.0231	0.0113	0.0222	0.00624553	0.0212022	1477.4	890.4-2545.9°C
Unrelated carbonate (199)	9	-5.18	30.47	-0.433795	0.1846	0.003	0.0059	0.0063	0.24	0.1136	0.0301	0.0101	0.0198	0.00550804	0.0186986	1651.7	946.1-2545.9°C
Unrelated carbonate (200)	1	-5.76	30.56	-0.346494	0.2311	0.0087	0.017			0.1849		0.0293	0.0575	0.0165241	0.0560958	403.6	339.7-502.9°C
Unrelated carbonate (201)	6	0.24	37.29	6.18167	0.5914	0.0038	0.0074	0.0094	0.675	0.2319	0.0326	0.0128	0.0251	0.00674595	0.022901	26.4	24.0-28.8°C
Unrelated carbonate (202)	6	-0.9	38.59	7.44269	0.5983	0.0037	0.0072	0.0101	0.712	0.2204	0.0198	0.0124	0.0243	0.00674595	0.022901	24	21.6-26.4°C
Unrelated carbonate (203)	6	1.18	38.92	7.76279	0.6003	0.0037	0.0073	0.0097	0.763	0.2192	0.0177	0.0125	0.0246	0.00674595	0.022901	23.3	21.0-25.7°C
Unrelated carbonate (204)	10	1.81	40.39	9.1887	0.6381	0.003	0.0058	0.0072	0.524	0.2706	0.0195	0.0102	0.02	0.00522539	0.017739	10.6	9.0-12.3°C
Unrelated carbonate (205)	5	1.13	37.16	6.05557	0.5546	0.0041	0.0081	0.0071	0.326	0.2341	0.0382	0.0141	0.0276	0.00738981	0.0250868	40.1	37.3-43.0°C
Unrelated carbonate (206)	10	0.85	39.93	8.7425	0.659	0.003	0.0059	0.0087	0.71	0.2473	0.0394	0.0102	0.0201	0.00522539	0.017739	4	2.4-5.6°C
Unrelated carbonate (207)	9	-1.98	22.94	-7.73797	0.5689	0.003	0.0059	0.0144	0.001	0.2397	0.024	0.0102	0.02	0.00550804	0.0186986	34.6	32.6-36.7°C
Unrelated carbonate (208)	1	14.04	33.82	2.81574	0.5369	0.0087	0.0171			0.1579		0.0295	0.0578	0.0165241	0.0560958	47.2	40.6-54.2°C
Unrelated carbonate (209)	1	16.7	36.59	5.50267	0.6784	0.0088	0.0172			0.2754		0.0296	0.0579	0.0165241	0.0560958	-2	-6.9-3.1°C
Unrelated carbonate (210)	1	18.5	36.58	5.49297	0.5541	0.0088	0.0172			0.1989		0.0295	0.0578	0.0165241	0.0560958	40.3	34.0-46.9°C
Unrelated carbonate (211)	8	-24.82	24.19	-6.52546	0.7531	0.0034	0.0066	0.0041	0.044	-0.3045	0.0288	0.0125	0.0244	0.00584216	0.0198329	-23.9	-25.6--22.2°C
Unrelated carbonate (212)	8	-15.32	31.68	0.739917	0.6104	0.0032	0.0062	0.0066	0.23	0.1304	0.0233	0.0107	0.0209	0.00584216	0.0198329	19.8	17.8-21.8°C
Unrelated carbonate (213)	6	4.38	39.72	8.5388	0.5992	0.0036	0.0071	0.0069	0.385	0.2614	0.0138	0.0122	0.0239	0.00674595	0.022901	23.7	21.3-26.0°C
Unrelated carbonate (214)	8	-8.28	30.86	-0.0554914	0.5648	0.0031	0.0061	0.0072	0.368	0.2779	0.0421	0.0105	0.0206	0.00584216	0.0198329	36.2	34.0-38.4°C
Unrelated carbonate (215)	11	3.8	37.29	6.18167	0.6176	0.0028	0.0054	0.0069	0.36	0.2446	0.0252	0.009	0.0176	0.00498221	0.0169135	17.4	15.7-19.1°C
Unrelated carbonate (216)	9	1.67	35.69	4.62966	0.5885	0.003	0.0058	0.0075	0.391	0.2441	0.0303	0.0099	0.0194	0.00550804	0.0186986	27.5	25.5-29.4°C
Unrelated carbonate (217)	11	1.94	36.88	5.78397	0.1818	0.0028	0.0055	0.0081	0.786	0.1132	0.0266	0.0091	0.0178	0.00498221	0.0169135	2545.9	1190.4-2545.9°C
Unrelated carbonate (218)	19	-10.13	20	-10.5898	0.1822	0.0021	0.0041	0.0097	0.89	0.1215	0.0209	0.007	0.0137	0.00379089	0.0128693	2545.9	1295.4-2545.9°C
Unrelated carbonate (219)	11	-10.23	19.77	-10.8129	0.4522	0.0029	0.0056	0.0108	0.442	0.209	0.0366	0.0104	0.0204	0.00498221	0.0169135	87.6	84.9-90.4°C
Unrelated carbonate (220)	10	1.94	36.94	5.84217	0.1856	0.0029	0.0058	0.0086	0.624	0.1219	0.0262	0.0098	0.0191	0.00522539	0.017739	1363.3	912.5-2545.9°C
Unrelated carbonate (221)	1	1.67	36.72	5.62877	0.2269	0.0087	0.017			0.1161		0.0294	0.0577	0.0165241	0.0560958	424.3	353.9-538.9°C
Unrelated carbonate (222)	8	-3.91	28.66	-2.18951	0.2554	0.0032	0.0062	0.0074	0.489	0.1983	0.0255	0.0107	0.0209	0.00584216	0.0198329	316.3	300.7-333.6°C
Unrelated carbonate (223)	9	-4.13	28.59	-2.25741	0.1922	0.003	0.0059	0.0088	0.912	0.1251	0.0259	0.0101	0.0197	0.00550804	0.0186986	857.7	710.5-1200.8°C
Unrelated carbonate (224)	1	2.05	37.02	5.91977	0.1909	0.0086	0.0169			0.1184		0.0291	0.0571	0.0165241	0.0560958	909.2	568.6-2545.9°C
Unrelated carbonate (225)	1	2.04	37.08	5.97797	0.2463	0.0087	0.017			0.2325		0.0322	0.0632	0.0165241	0.0560958	344	296.8-409.9°C
Unrelated carbonate (226)	1	1.03	35.76	4.69756	0.2767	0.0087	0.017			0.1716		0.0329	0.0644	0.0165241	0.0560958	265.7	235.3-303.5°C
Unrelated carbonate (227)	1	1.81	36.72	5.62877	0.2379	0.0086	0.0168			0.1487		0.0269	0.0528	0.0165241	0.0560958	374.4	319.1-455.6°C
Unrelated carbonate (228)	1	2.05	37.09	5.98767	0.2702	0.0086	0.0168			0.2393		0.027	0.0529	0.0165241	0.0560958	279.5	246.5-321.2°C
Unrelated carbonate (229)	1	2.05	37.18	6.07497	0.2566	0.0085	0.0167			0.21		0.0286	0.0561	0.0165241	0.0560958	313	273.1-366.0°C
Unrelated carbonate (230)	1	2	37.08	5.97797	0.2498	0.0086	0.0168			0.2423		0.0294	0.0577	0.0165241	0.0560958	332.8	288.3-393.7°C
Unrelated carbonate (231)	1	2.04	37.04	5.93917	0.2825	0.0086	0.0169			0.2073		0.03	0.0588	0.0165241	0.0560958	254.3	226.0-289.1°C
Unrelated carbonate (232)	1	1.92	36.85	5.75487	0.2712	0.0087	0.0171			0.2092		0.0309	0.0606	0.0165241	0.0560958	277.3	244.8-318.4°C
Unrelated carbonate (233)	1	1.96	36.98	5.88097	0.2139	0.0086	0.0168			0.1943		0.0294	0.0576	0.0165241	0.0560958	508.3	406.8-717.3°C
Unrelated carbonate (234)	1	1.98	36.95	5.85187	0.206	0.0086	0.0168			0.1393		0.0295	0.0578	0.0165241	0.0560958	584.6	448.7-979.4°C
Unrelated carbonate (235)	1	2.05	37.08	5.97797	0.2147	0.0086	0.0168			0.1436		0.0304	0.0596	0.0165241	0.0560958	501.9	403.0-701.3°C
Unrelated carbonate (236)	1	2.04	37.07	5.96827	0.2072	0.0086	0.0168			0.1292		0.0306	0.06	0.0165241	0.0560958	571	441.7-919.1°C
Unrelated carbonate (237)	1	2.04	37.02	5.91977	0.2176	0.0086	0.0169			0.1486		0.031	0.0607	0.0165241	0.0560958	480.5	390.0-650.8°C
Unrelated carbonate (238)	1	2.05	37.06	5.95857	0.2134	0.0086	0.0169			0.1531		0.031	0.0608	0.0165241	0.0560958	512.4	409.2-727.9°C
Unrelated carbonate (239)	1	2.06	37.16	6.05557	0.1992	0.0086	0.0169			0.1854		0.0312	0.0612	0.0165241	0.0560958	682.2	494.1-2545.9°C
Unrelated carbonate (240)	1	2.07	37.08	5.97797	0.2027	0.0086	0.0169			0.1447		0.0314	0.0616	0.0165241	0.0560958	626.7	469.4-1267.6°C
Unrelated carbonate (241)	10	-10.2	19.94	-10.648	0.186	0.0029	0.0056	0.0071	0.323	0.1383	0.0318	0.0097	0.0189	0.00522539	0.017739	1294	895.4-2545.9°C
Unrelated carbonate (242)	1	-10.17	19.92	-10.6674	0.2121	0.0086	0.0168			0.1364		0.0297	0.0581	0.0165241	0.0560958	523.4	415.5-757.9°C
Unrelated carbonate (243)	1	-10.18	19.87	-10.7159	0.2499	0.0087	0.017			0.1575		0.0327	0.0641	0.0165241	0.0560958	332.5	288.1-393.3°C
Unrelated carbonate (244)	1	-10.16	19.95	-10.6383	0.2287	0.0088	0.0172			0.1659		0.034	0.0667	0.0165241	0.0560958	415.1	347.6-522.7°C
Unrelated carbonate (245)	1	-10.16	19.96	-10.6286	0.2142	0.0088	0.0172			0.1512		0.034	0.0666	0.0165241	0.0560958	505.9	405.4-711.2°C
Unrelated carbonate (246)	1	2.05	37	5.90037	0.2207	0.0087	0.017			0.1305		0.0267	0.0523	0.0165241	0.0560958	459.9	377.1-606.9°C
Unrelated carbonate (247)	1	-10.2	19.81	-10.7741	0.2283	0.0085	0.0168			0.1182		0.0274	0.0538	0.0165241	0.0560958	417.1	349.0-526.2°C
Unrelated carbonate (248)	1	-10.2	19.92	-10.6674	0.2848	0.0085	0.0167			0.1701		0.0275	0.054	0.0165241	0.0560958	250	222.5-283.8°C
Unrelated carbonate (249)	1	-10.2	19.88	-10.7062	0.2851	0.0085	0.0167			0.1633		0.0284	0.0557	0.0165241	0.0560958	249.5	222.0-283.1°C
Unrelated carbonate (250)	1	-10.2	19.82	-10.7644	0.2305	0.0087	0.017			0.0921		0.0302	0.0592	0.0165241	0.0560958	406.4	341.7-507.7°C
Unrelated carbonate (251)	1	-10.21	19.85	-10.7353	0.2723	0.0086	0.017			0.1694		0.0302	0.0592	0.0165241	0.0560958	274.9	242.8-315.3°C
Unrelated carbonate (252)	1	-10.21	19.82	-10.7644	0.2769	0.0088	0.0172			0.1274		0.0318	0.0623	0.0165241	0.0560958	265.2	235.0-303.0°C
Unrelated carbonate (253)	1	-9.98	20.21	-10.3861	0.2217	0.0086	0.0168			0.183		0.0299	0.0586	0.0165241	0.0560958	453.7	373.1-594.4°C
Unrelated carbonate (254)	1	-10.06	20.02	-10.5704	0.218	0.0086	0.0168			0.137		0.03	0.0589	0.0165241	0.0560958	477.7	388.3-644.6°C
Unrelated carbonate (255)	1	-10.16	19.94	-10.648	0.2249	0.0086	0.0168			0.0958		0.03	0.0588	0.0165241	0.0560958	435.1	361.0-558.6°C
Unrelated carbonate (256)	1	-10.14	19.9	-10.6868	0.2163	0.0086	0.0168			0.1067		0.0305	0.0598	0.0165241	0.0560958	489.8	395.7-672.1°C
Unrelated carbonate (257)	1	-10.16	19.87	-10.7159	0.233	0.0086	0.0168			0.1796		0.0308	0.0604	0.0165241	0.0560958	395	333.7-488.5°C
Unrelated carbonate (258)	1	-10.17	19.91	-10.6771	0.2279	0.0086	0.0169			0.1345		0.0309	0.0605	0.0165241	0.0560958	419.2	350.4-529.8°C
Unrelated carbonate (259)	1	-10.16	19.91	-10.6771	0.2308	0.0086	0.0169			0.1873		0.0317	0.0622	0.0165241	0.0560958	405	340.7-505.3°C
Unrelated carbonate (260)	1	-10.17	19.95	-10.6383	0.2135	0.0086	0.0169			0.1238		0.0315	0.0617	0.0165241	0.0560958	511.6	408.7-725.8°C
Unrelated carbonate (261)	1	1.68	37.44	6.32717	0.6	0.0086	0.0168			0.2991		0.0295	0.0579	0.0165241	0.0560958	23.4	17.7-29.3°C
Unrelated carbonate (262)	1	1.69	37.43	6.31747	0.6571	0.0086	0.0168			0.3228		0.0286	0.056	0.0165241	0.0560958	4.6	-0.5-9.8°C
Unrelated carbonate (263)	1	1.72	37.51	6.39508	0.6636	0.0086	0.0169			0.3241		0.0292	0.0573	0.0165241	0.0560958	2.6	-2.5-7.8°C
Unrelated carbonate (264)	1	1.73	37.54	6.42418	0.6655	0.0087	0.017			0.3188		0.0295	0.0579	0.0165241	0.0560958	2	-3.1-7.2°C
Unrelated carbonate (265)	1	1.69	37.44	6.32717	0.8213	0.0091	0.0178			0.3469		0.0316	0.0619	0.0165241	0.0560958	-44.7	-86.3--39.3°C
Unrelated carbonate (266)	1	1.69	37.41	6.29807	0.7005	0.0089	0.0175			0.3104		0.0313	0.0613	0.0165241	0.0560958	-8.6	-13.4--3.6°C
Unrelated carbonate (267)	1	1.67	37.37	6.25927	0.6653	0.0091	0.0178			0.2468		0.0318	0.0624	0.0165241	0.0560958	2.1	-3.0-7.2°C
Unrelated carbonate (268)	1	1.59	37.29	6.18167	0.6036	0.0086	0.0168			0.2941		0.0298	0.0584	0.0165241	0.0560958	22.1	16.5-28.0°C
Unrelated carbonate (269)	1	1.64	37.32	6.21077	0.6083	0.0086	0.0168			0.2671		0.0297	0.0582	0.0165241	0.0560958	20.5	15.0-26.3°C
Unrelated carbonate (270)	1	1.68	37.39	6.27867	0.6474	0.0086	0.0168			0.3084		0.03	0.0588	0.0165241	0.0560958	7.7	2.5-13.0°C
Unrelated carbonate (271)	1	1.71	37.5	6.38537	0.619	0.0086	0.0168			0.3203		0.0306	0.0601	0.0165241	0.0560958	16.9	11.5-22.5°C
Unrelated carbonate (272)	1	1.72	37.43	6.31747	0.6279	0.0086	0.0169			0.2488		0.0311	0.061	0.0165241	0.0560958	14	8.6-19.5°C
Unrelated carbonate (273)	1	1.71	37.46	6.34657	0.6309	0.0086	0.0169			0.333		0.0318	0.0623	0.0165241	0.0560958	13	7.6-18.5°C
Unrelated carbonate (274)	1	1.53	37.18	6.07497	0.625	0.0087	0.0171			0.3068		0.0335	0.0657	0.0165241	0.0560958	14.9	9.5-20.5°C
Unrelated carbonate (275)	1	1.65	37.43	6.31747	0.6642	0.0086	0.0168			0.3026		0.0283	0.0554	0.0165241	0.0560958	2.4	-2.7-7.6°C
Unrelated carbonate (276)	1	-10.21	19.81	-10.7741	0.5211	0.009	0.0176			0.28		0.0337	0.0661	0.0165241	0.0560958	53.9	46.9-61.2°C
Unrelated carbonate (277)	1	-10.21	19.75	-10.8323	0.4605	0.0086	0.0168			0.2828		0.0318	0.0624	0.0165241	0.0560958	83.1	74.4-92.3°C
Unrelated carbonate (278)	1	-10.18	19.74	-10.842	0.4625	0.0086	0.0168			0.2134		0.0317	0.0621	0.0165241	0.0560958	82	73.4-91.2°C
Unrelated carbonate (279)	1	-10.16	19.85	-10.7353	0.4702	0.0086	0.0168			0.255		0.0322	0.063	0.0165241	0.0560958	77.9	69.6-86.8°C
Unrelated carbonate (280)	1	-10.18	19.92	-10.6674	0.4568	0.0087	0.0172			0.1811		0.0345	0.0677	0.0165241	0.0560958	85.1	76.3-94.5°C
Unrelated carbonate (281)	1	-10.21	19.88	-10.7062	0.4652	0.0088	0.0172			0.1974		0.0349	0.0684	0.0165241	0.0560958	80.6	72.1-89.6°C
Unrelated carbonate (282)	1	-10.22	19.79	-10.7935	0.463	0.0086	0.0169			0.2429		0.0276	0.0541	0.0165241	0.0560958	81.7	73.2-90.9°C
Unrelated carbonate (283)	1	-10.25	19.69	-10.8905	0.5017	0.0085	0.0167			0.2616		0.0283	0.0554	0.0165241	0.0560958	62.5	55.1-70.4°C
Unrelated carbonate (284)	1	-10.23	19.86	-10.7256	0.496	0.0085	0.0167			0.2713		0.0284	0.0557	0.0165241	0.0560958	65.2	57.6-73.2°C
Unrelated carbonate (285)	1	-10.23	19.75	-10.8323	0.4909	0.0085	0.0167			0.3314		0.0295	0.0578	0.0165241	0.0560958	67.6	59.9-75.8°C
Unrelated carbonate (286)	1	-10.23	19.79	-10.7935	0.4987	0.0086	0.0168			0.2309		0.0297	0.0582	0.0165241	0.0560958	63.9	56.4-71.9°C
Unrelated carbonate (287)	1	-10.21	19.77	-10.8129	0.4894	0.009	0.0176			0.1912		0.0306	0.0599	0.0165241	0.0560958	68.3	60.6-76.6°C
Unrelated carbonate (288)	1	-10.16	19.92	-10.6674	0.4648	0.0086	0.0169			0.2271		0.03	0.0588	0.0165241	0.0560958	80.8	72.3-89.8°C
Unrelated carbonate (289)	1	-9.88	20.32	-10.2794	0.5006	0.0087	0.0171			0.2403		0.0315	0.0618	0.0165241	0.0560958	63	55.6-70.9°C
Unrelated carbonate (290)	1	-10.24	20.07	-10.5219	0.4664	0.0088	0.0173			0.2008		0.0323	0.0633	0.0165241	0.0560958	79.9	71.5-88.9°C
Unrelated carbonate (291)	1	-10.24	19.78	-10.8032	0.4578	0.0088	0.0173			0.2434		0.033	0.0646	0.0165241	0.0560958	84.5	75.8-93.9°C
Unrelated carbonate (292)	1	-10.25	19.73	-10.8517	0.482	0.0089	0.0174			0.2666		0.0335	0.0656	0.0165241	0.0560958	71.9	64.0-80.4°C
Unrelated carbonate (293)	1	-10.21	19.88	-10.7062	0.4731	0.0089	0.0174			0.2287		0.0312	0.0611	0.0165241	0.0560958	76.4	68.2-85.2°C
Unrelated carbonate (294)	1	-10.21	19.75	-10.8323	0.5064	0.0089	0.0174			0.2251		0.0311	0.0609	0.0165241	0.0560958	60.4	53.1-68.1°C
Unrelated carbonate (295)	1	-10.1	20.01	-10.5801	0.4526	0.0086	0.0168			0.2309		0.0304	0.0596	0.0165241	0.0560958	87.4	78.5-97.0°C
Unrelated carbonate (296)	1	-10.1	20.08	-10.5122	0.4486	0.0086	0.0168			0.1949		0.0302	0.0592	0.0165241	0.0560958	89.7	80.6-99.4°C
Unrelated carbonate (297)	1	-10.2	19.81	-10.7741	0.4687	0.0086	0.0168			0.2295		0.0307	0.0603	0.0165241	0.0560958	78.7	70.4-87.6°C
Unrelated carbonate (298)	1	-10.21	19.78	-10.8032	0.4658	0.0086	0.0168			0.2412		0.0309	0.0606	0.0165241	0.0560958	80.2	71.8-89.3°C
Unrelated carbonate (299)	1	-10.19	19.85	-10.7353	0.4722	0.0086	0.0168			0.2691		0.0316	0.0619	0.0165241	0.0560958	76.9	68.7-85.7°C
Unrelated carbonate (300)	7	-1.68	14.35	-16.0704	0.4372	0.0034	0.0066	0.016	0.241	0.19	0.0312	0.0123	0.0241	0.00624553	0.0212022	96.3	92.6-100.1°C
Unrelated carbonate (301)	9	0.1	36.63	5.54147	0.6148	0.0032	0.0062	0.0082	0.952	0.2502	0.0273	0.0106	0.0207	0.00550804	0.0186986	18.3	16.5-20.2°C
Unrelated carbonate (302)	9	-2.07	36.98	5.88097	0.6052	0.0031	0.006	0.0067	0.315	0.2641	0.0317	0.0105	0.0206	0.00550804	0.0186986	21.6	19.7-23.5°C
Unrelated carbonate (303)	9	-1.87	36.67	5.58027	0.6059	0.0031	0.0062	0.0071	0.273	0.2471	0.0251	0.0105	0.0207	0.00550804	0.0186986	21.4	19.5-23.3°C
Unrelated carbonate (304)	9	1.22	37.15	6.04587	0.6047	0.0032	0.0062	0.0059	0.178	0.2574	0.0197	0.0106	0.0209	0.00550804	0.0186986	21.8	19.9-23.7°C
Unrelated carbonate (305)	9	0.59	35.74	4.67816	0.5976	0.0031	0.0061	0.0096	0.865	0.2517	0.0331	0.0106	0.0207	0.00550804	0.0186986	24.2	22.3-26.2°C
Unrelated carbonate (306)	8	7.82	35.26	4.21255	0.5817	0.0032	0.0063	0.0085	0.72	0.2908	0.0222	0.0109	0.0214	0.00584216	0.0198329	29.9	27.8-32.1°C
Unrelated carbonate (307)	7	-12.46	36.44	5.35716	0.5927	0.0033	0.0065	0.0119	0.507	0.2365	0.0245	0.0111	0.0218	0.00624553	0.0212022	26	23.8-28.2°C
Unrelated carbonate (308)	8	-6.48	24.33	-6.38966	0.6725	0.0032	0.0063	0.0052	0.131	0.277	0.012	0.0109	0.0214	0.00584216	0.0198329	-0.2	-1.9-1.6°C
Unrelated carbonate (309)	9	-2.25	25.05	-5.69125	0.6592	0.003	0.0059	0.005	0.071	0.2825	0.0263	0.01	0.0197	0.00550804	0.0186986	3.9	2.2-5.7°C
Unrelated carbonate (310)	8	1.2	22.34	-8.31998	0.6612	0.0032	0.0062	0.0095	0.858	0.2719	0.0179	0.0106	0.0209	0.00584216	0.0198329	3.3	1.5-5.1°C
Unrelated carbonate (311)	8	-2.46	24.81	-5.92405	0.6682	0.0032	0.0063	0.007	0.547	0.2935	0.0185	0.0109	0.0213	0.00584216	0.0198329	1.2	-0.6-3.0°C
Unrelated carbonate (312)	6	1.03	35.88	4.81396	0.5883	0.0038	0.0074	0.0085	0.51	0.2326	0.0239	0.0127	0.0248	0.00674595	0.022901	27.5	25.1-30.0°C
Unrelated carbonate (313)	6	-0.77	35.79	4.72666	0.6005	0.0037	0.0073	0.009	0.858	0.2464	0.0204	0.0127	0.0249	0.00674595	0.022901	23.2	20.9-25.6°C
Unrelated carbonate (314)	6	2.11	37.9	6.77338	0.6003	0.0037	0.0072	0.0079	0.584	0.2415	0.0133	0.0125	0.0244	0.00674595	0.022901	23.3	21.0-25.7°C
Unrelated carbonate (315)	12	-13.11	32.05	1.09882	0.5569	0.0026	0.0051	0.0067	0.146	0.2516	0.027	0.0086	0.0168	0.0047701	0.0161935	39.2	37.4-41.1°C
Unrelated carbonate (316)	7	2.56	15.94	-14.528	0.4349	0.0034	0.0066	0.0134	0.134	0.1705	0.0306	0.0122	0.0238	0.00624553	0.0212022	97.7	94.0-101.5°C
Unrelated carbonate (317)	8	-4.69	34.78	3.74695	0.6033	0.0032	0.0062	0.0065	0.213	0.2202	0.0281	0.0105	0.0206	0.00584216	0.0198329	22.2	20.2-24.3°C
Unrelated carbonate (318)	4	0.59	33.33	2.34043	0.4843	0.0044	0.0086	0.011	0.366	0.2107	0.0144	0.0151	0.0297	0.00826206	0.0280479	70.8	66.8-74.9°C
Unrelated carbonate (319)	6	-7.86	34.16	3.14554	0.603	0.0036	0.007	0.0055	0.131	0.3365	0.0397	0.0128	0.0252	0.00674595	0.022901	22.4	20.0-24.7°C
Unrelated carbonate (320)	9	-9.16	32.74	1.76813	0.6066	0.003	0.0059	0.009	0.929	0.2574	0.0265	0.0104	0.0205	0.00550804	0.0186986	21.1	19.2-23.0°C
Unrelated carbonate (321)	9	-10.68	33.42	2.42773	0.6135	0.003	0.006	0.0064	0.388	0.2471	0.0342	0.0104	0.0204	0.00550804	0.0186986	18.8	16.9-20.6°C
Unrelated carbonate (322)	8	-4.93	31.92	0.972719	0.6326	0.0031	0.0062	0.0044	0.045	0.2669	0.0252	0.0108	0.0212	0.00584216	0.0198329	12.4	10.5-14.3°C
Unrelated carbonate (323)	7	1.95	36.42	5.33776	0.5488	0.0033	0.0065	0.0047	0.134	0.2393	0.0378	0.0113	0.0222	0.00624553	0.0212022	42.4	39.9-44.9°C
Unrelated carbonate (324)	9	1.55	34.54	3.51415	0.5873	0.003	0.0059	0.0076	0.232	0.247	0.036	0.0103	0.0201	0.00550804	0.0186986	27.9	25.9-29.9°C
Unrelated carbonate (325)	5	0.89	24.47	-6.25386	0.6009	0.004	0.0078	0.008	0.811	0.2557	0.0138	0.0134	0.0263	0.00738981	0.0250868	23.1	20.5-25.7°C
Unrelated carbonate (326)	5	2.26	37.53	6.41448	0.3096	0.004	0.0078	0.0088	0.587	0.1515	0.0168	0.0134	0.0263	0.00738981	0.0250868	210.4	200.4-221.1°C
Unrelated carbonate (327)	9	-40.73	16.31	-14.1691	0.4527	0.0033	0.0064	0.0059	0.151	0.1981	0.0322	0.0103	0.0203	0.00550804	0.0186986	87.3	84.3-90.5°C
Unrelated carbonate (328)	8	-1.97	33.93	2.92244	0.6527	0.0032	0.0063	0.0095	0.565	0.2666	0.0287	0.0105	0.0206	0.00584216	0.0198329	6	4.1-7.8°C
Unrelated carbonate (329)	8	1.02	36.3	5.22136	0.5623	0.0031	0.0061	0.01	0.435	0.2478	0.0159	0.0107	0.021	0.00584216	0.0198329	37.1	34.9-39.4°C
Unrelated carbonate (330)	6	-9.36	26.66	-4.12953	0.6048	0.0036	0.007	0.0072	0.576	0.2543	0.0154	0.0123	0.0241	0.00674595	0.022901	21.7	19.4-24.1°C
Unrelated carbonate (331)	6	-9.39	32.47	1.50622	0.6214	0.0036	0.007	0.005	0.069	0.2602	0.0297	0.0122	0.0239	0.00674595	0.022901	16.1	13.9-18.4°C
Unrelated carbonate (332)	10	-8.06	38.93	7.77249	0.712	0.0028	0.0056	0.0107	0.561	0.1946	0.0428	0.0098	0.0192	0.00522539	0.017739	-12	-13.5--10.4°C
Unrelated carbonate (333)	7	1.44	34.02	3.00974	0.5693	0.0034	0.0066	0.0058	0.153	0.256	0.0283	0.0116	0.0227	0.00624553	0.0212022	34.5	32.2-36.9°C
Unrelated carbonate (334)	6	1.28	35.37	4.31925	0.5753	0.0036	0.0071	0.0087	0.876	0.2559	0.0504	0.0125	0.0244	0.00674595	0.022901	32.3	29.8-34.8°C
Unrelated carbonate (335)	8	-1.57	40.42	9.2178	0.6402	0.0032	0.0063	0.0057	0.168	0.2336	0.0219	0.0106	0.0208	0.00584216	0.0198329	10	8.1-11.8°C
Unrelated carbonate (336)	7	2.79	38.42	7.27778	0.6129	0.0034	0.0066	0.0073	0.529	0.2616	0.0381	0.0117	0.023	0.00624553	0.0212022	19	16.9-21.1°C
Unrelated carbonate (337)	7	-1.02	16.23	-14.2467	0.4381	0.0034	0.0066	0.0112	0.515	0.1957	0.0109	0.0122	0.0239	0.00624553	0.0212022	95.8	92.1-99.5°C
Unrelated carbonate (338)	10	-14.01	35.8	4.73636	0.5662	0.0028	0.0055	0.0089	0.5	0.2622	0.0199	0.0095	0.0185	0.00522539	0.017739	35.7	33.7-37.7°C
Unrelated carbonate (339)	13	-14	37.76	6.63758	0.5663	0.0025	0.0049	0.0065	0.381	0.2718	0.0256	0.0085	0.0166	0.00458297	0.0155582	35.6	33.9-37.4°C
Unrelated carbonate (340)	7	-14.02	37.34	6.23017	0.5689	0.0034	0.0066	0.0057	0.263	0.2623	0.0231	0.0111	0.0217	0.00624553	0.0212022	34.6	32.3-37.0°C
Unrelated carbonate (341)	11	-16.12	34.64	3.61115	0.5906	0.0027	0.0053	0.0107	0.716	0.2355	0.0226	0.009	0.0175	0.00498221	0.0169135	26.7	24.9-28.5°C
Unrelated carbonate (342)	12	-9.83	32.46	1.49652	0.5548	0.0026	0.0051	0.0097	0.426	0.263	0.0221	0.0086	0.0169	0.0047701	0.0161935	40	38.2-41.9°C
Unrelated carbonate (343)	8	-9.84	32.32	1.36072	0.5585	0.0032	0.0062	0.0063	0.23	0.2595	0.0371	0.0103	0.0202	0.00584216	0.0198329	38.6	36.4-40.9°C
Unrelated carbonate (344)	10	-9.87	32.5	1.53533	0.5573	0.0028	0.0055	0.0071	0.298	0.2594	0.0222	0.0094	0.0184	0.00522539	0.017739	39.1	37.1-41.1°C
Unrelated carbonate (345)	5	-0.1	39.68	8.5	0.6061	0.004	0.0078	0.0035	0.047	0.2785	0.027	0.0134	0.0262	0.00738981	0.0250868	21.3	18.8-23.8°C
Unrelated carbonate (346)	5	-0.32	39.98	8.791	0.6154	0.004	0.0078	0.0073	0.485	0.2847	0.015	0.0134	0.0262	0.00738981	0.0250868	18.1	15.6-20.6°C
Unrelated carbonate (347)	6	-0.25	39.8	8.6164	0.5859	0.0036	0.0071	0.0102	0.809	0.2707	0.0168	0.0123	0.024	0.00674595	0.022901	28.4	26.0-30.8°C
Unrelated carbonate (348)	5	-2.02	41.24	10.0132	0.6392	0.004	0.0078	0.0096	0.445	0.274	0.0112	0.0134	0.0262	0.00738981	0.0250868	10.3	7.9-12.7°C
Unrelated carbonate (349)	5	-2.72	40.6	9.39241	0.6211	0.004	0.0077	0.0058	0.14	0.2829	0.0075	0.0134	0.0262	0.00738981	0.0250868	16.2	13.8-18.7°C
Unrelated carbonate (350)	9	1.98	36.06	4.98856	0.5879	0.003	0.006	0.0099	0.694	0.2414	0.0231	0.0102	0.02	0.00550804	0.0186986	27.7	25.7-29.7°C
Unrelated carbonate (351)	9	1.38	33.96	2.95154	0.5868	0.003	0.006	0.0063	0.117	0.2315	0.0311	0.0102	0.0199	0.00550804	0.0186986	28.1	26.1-30.1°C
Unrelated carbonate (352)	9	0.35	33.92	2.91274	0.5943	0.0031	0.006	0.0062	0.117	0.2287	0.0199	0.0102	0.02	0.00550804	0.0186986	25.4	23.5-27.4°C
Unrelated carbonate (353)	9	1.87	33.97	2.96124	0.5834	0.003	0.006	0.0084	0.847	0.2247	0.0257	0.0102	0.0199	0.00550804	0.0186986	29.3	27.3-31.3°C
Unrelated carbonate (354)	9	0.1	34.83	3.79545	0.6515	0.0031	0.0061	0.0086	0.763	0.2511	0.0223	0.0099	0.0194	0.00550804	0.0186986	6.4	4.6-8.1°C
Unrelated carbonate (355)	7	0.7	39.6	8.4224	0.5934	0.0033	0.0065	0.0094	0.909	0.2485	0.0187	0.0111	0.0217	0.00624553	0.0212022	25.7	23.5-27.9°C
Unrelated carbonate (356)	10	0.47	39.78	8.597	0.5997	0.0028	0.0055	0.0108	0.225	0.2489	0.0201	0.0094	0.0184	0.00522539	0.017739	23.5	21.7-25.3°C
Unrelated carbonate (357)	8	0.56	39.61	8.4321	0.6015	0.0031	0.0062	0.0069	0.253	0.2494	0.0266	0.0104	0.0205	0.00584216	0.0198329	22.9	20.9-24.9°C
Unrelated carbonate (358)	8	1.01	39.76	8.5776	0.6022	0.0031	0.0061	0.0089	0.528	0.2679	0.0189	0.0104	0.0205	0.00584216	0.0198329	22.6	20.6-24.7°C
Unrelated carbonate (359)	8	-4.93	40.15	8.9559	0.7096	0.0033	0.0065	0.0146	0.006	0.1941	0.0419	0.0107	0.021	0.00584216	0.0198329	-11.3	-13.0--9.5°C
Unrelated carbonate (360)	7	-5.74	39.78	8.597	0.7123	0.0035	0.0068	0.0185	0.001	0.1794	0.0436	0.0114	0.0223	0.00624553	0.0212022	-12.1	-13.9--10.2°C
Unrelated carbonate (361)	8	-6.73	39.31	8.14109	0.6929	0.0033	0.0065	0.0046	0.07	0.1834	0.0425	0.0114	0.0224	0.00584216	0.0198329	-6.3	-8.1--4.6°C
Unrelated carbonate (362)	8	-5.6	40.21	9.0141	0.703	0.0033	0.0065	0.0074	0.707	0.1984	0.0155	0.0115	0.0225	0.00584216	0.0198329	-9.3	-11.0--7.6°C
Unrelated carbonate (363)	8	-4.93	40.52	9.31481	0.707	0.0033	0.0066	0.0072	0.27	0.2028	0.031	0.0115	0.0226	0.00584216	0.0198329	-10.5	-12.2--8.8°C
Unrelated carbonate (364)	8	-7.33	39.85	8.6649	0.7021	0.0033	0.0065	0.0067	0.22	0.1898	0.0434	0.0115	0.0225	0.00584216	0.0198329	-9.1	-10.8--7.3°C
Unrelated carbonate (365)	8	-2.42	34.25	3.23284	0.6272	0.0032	0.0062	0.0097	0.361	0.239	0.0119	0.0108	0.0212	0.00584216	0.0198329	14.2	12.3-16.1°C
Unrelated carbonate (366)	10	-5.05	31.95	1.00182	0.6081	0.0029	0.0056	0.0117	0.054	0.2264	0.0229	0.0098	0.0192	0.00522539	0.017739	20.6	18.8-22.4°C
Unrelated carbonate (367)	8	-1.99	37.56	6.44358	0.6118	0.0032	0.0063	0.0067	0.229	0.2641	0.0214	0.0109	0.0214	0.00584216	0.0198329	19.3	17.4-21.3°C
Unrelated carbonate (368)	9	-1.83	37.7	6.57938	0.633	0.003	0.0059	0.0196	0.001	0.2652	0.0241	0.0103	0.0203	0.00550804	0.0186986	12.3	10.5-14.1°C
Unrelated carbonate (369)	8	3.51	38.95	7.79189	0.6125	0.0032	0.0063	0.0103	0.843	0.2318	0.0231	0.011	0.0215	0.00584216	0.0198329	19.1	17.1-21.1°C
Unrelated carbonate (370)	5	-5.4	29.45	-1.42321	0.6251	0.0039	0.0077	0.0086	0.612	0.3072	0.0773	0.0141	0.0276	0.00738981	0.0250868	14.9	12.5-17.3°C
Unrelated carbonate (371)	5	-8.98	28.98	-1.87911	0.6157	0.0039	0.0077	0.0092	0.599	0.2785	0.0173	0.0139	0.0272	0.00738981	0.0250868	18	15.5-20.5°C
Unrelated carbonate (372)	6	-4.59	30.62	-0.288294	0.5954	0.0036	0.007	0.0147	0.348	0.397	0.0327	0.0135	0.0265	0.00674595	0.022901	25	22.6-27.4°C
Unrelated carbonate (373)	10	0	42.36	11.0996	0.7114	0.0029	0.0057	0.008	0.684	0.269	0.0225	0.0097	0.019	0.00522539	0.017739	-11.8	-13.3--10.3°C
Unrelated carbonate (374)	10	0.15	42.2	10.9444	0.7098	0.0029	0.0057	0.0096	0.75	0.2706	0.0302	0.0097	0.019	0.00522539	0.017739	-11.3	-12.9--9.8°C
Unrelated carbonate (375)	10	1.7	40.49	9.2857	0.6778	0.0029	0.0057	0.01	0.385	0.2825	0.0238	0.0096	0.0189	0.00522539	0.017739	-1.8	-3.4--0.2°C
Unrelated carbonate (376)	9	-1.51	38.42	7.27778	0.6787	0.003	0.0059	0.0083	0.63	0.246	0.0346	0.0101	0.0197	0.00550804	0.0186986	-2	-3.7--0.4°C
Unrelated carbonate (377)	10	0.48	39.75	8.5679	0.6468	0.0029	0.0057	0.0046	0.016	0.2758	0.0241	0.0096	0.0188	0.00522539	0.017739	7.8	6.2-9.5°C
Unrelated carbonate (378)	10	-1.09	38.32	7.18078	0.6612	0.0029	0.0056	0.0082	0.939	0.252	0.0266	0.0095	0.0187	0.00522539	0.017739	3.3	1.7-5.0°C
Unrelated carbonate (379)	4	1.55	38.05	6.91888	0.6031	0.0044	0.0086	0.0036	0.088	0.2581	0.0232	0.0147	0.0288	0.00826206	0.0280479	22.3	19.5-25.2°C
Unrelated carbonate (380)	10	1.99	39.11	7.94709	0.6768	0.0029	0.0057	0.0107	0.675	0.2839	0.0254	0.0096	0.0188	0.00522539	0.017739	-1.5	-3.1-0.1°C
Unrelated carbonate (381)	7	-1.69	38.14	7.00618	0.683	0.0034	0.0067	0.0053	0.12	0.2539	0.0154	0.0113	0.0222	0.00624553	0.0212022	-3.3	-5.2--1.5°C
Unrelated carbonate (382)	10	0	37.95	6.82188	0.6758	0.0029	0.0057	0.0064	0.282	0.2692	0.0201	0.0096	0.0187	0.00522539	0.017739	-1.2	-2.8-0.4°C
Unrelated carbonate (383)	11	-16.56	26.89	-3.90643	0.6007	0.0028	0.0054	0.0106	0.303	0.2518	0.0243	0.0097	0.019	0.00498221	0.0169135	23.2	21.4-24.9°C
Unrelated carbonate (384)	10	-17.42	18.79	-11.7635	0.6083	0.003	0.0059	0.0119	0.559	0.1701	0.0487	0.0105	0.0206	0.00522539	0.017739	20.5	18.7-22.3°C
Unrelated carbonate (385)	6	-17.19	8.58	-21.6673	0.8382	0.0043	0.0084	0.0114	0.189	-0.2902	0.0391	0.0171	0.0335	0.00674595	0.022901	-86.3	-84.7--48.2°C
Unrelated carbonate (386)	8	1.09	37.77	6.64728	0.5981	0.0032	0.0063	0.0067	0.179	0.2304	0.0292	0.0105	0.0207	0.00584216	0.0198329	24.1	22.0-26.1°C
Unrelated carbonate (387)	8	-8.28	33.52	2.52474	0.6365	0.0031	0.0062	0.0069	0.19	0.2573	0.0217	0.0108	0.0211	0.00584216	0.0198329	11.1	9.3-13.1°C
Unrelated carbonate (388)	9	-42.11	23.07	-7.61187	0.1882	0.0032	0.0062	0.0078	0.7	0.1288	0.02	0.0101	0.0198	0.00550804	0.0186986	1061.4	808.3-2545.9°C
Unrelated carbonate (389)	8	-1.69	39.26	8.09259	0.6207	0.0032	0.0063	0.0081	0.649	0.2542	0.0289	0.0106	0.0208	0.00584216	0.0198329	16.3	14.4-18.3°C
Unrelated carbonate (390)	7	-1.4	39.2	8.03439	0.6227	0.0034	0.0067	0.009	0.535	0.2606	0.0224	0.0112	0.022	0.00624553	0.0212022	15.7	13.6-17.8°C
Unrelated carbonate (391)	6	-33.88	28.25	-2.58722	0.5484	0.0042	0.0082	0.0086	0.52	0.2629	0.0256	0.0127	0.025	0.00674595	0.022901	42.6	39.9-45.3°C
Unrelated carbonate (392)	7	1.61	40.03	8.8395	0.5757	0.0033	0.0065	0.0105	0.822	0.2486	0.0286	0.0111	0.0218	0.00624553	0.0212022	32.1	29.8-34.4°C
Unrelated carbonate (393)	10	1.45	40.15	8.9559	0.6061	0.0028	0.0055	0.0126	0.14	0.2581	0.022	0.0094	0.0184	0.00522539	0.017739	21.3	19.5-23.1°C
Unrelated carbonate (394)	7	-0.73	41.89	10.6437	0.6681	0.0035	0.0069	0.0086	0.949	0.2285	0.05	0.0122	0.024	0.00624553	0.0212022	1.2	-0.7-3.1°C
Unrelated carbonate (395)	9	1.2	43.48	12.186	0.681	0.0031	0.0061	0.007	0.311	0.2723	0.025	0.0103	0.0201	0.00550804	0.0186986	-2.7	-4.4--1.1°C
Unrelated carbonate (396)	8	0.57	42.21	10.9541	0.6631	0.0032	0.0064	0.0085	0.622	0.257	0.0227	0.0107	0.021	0.00584216	0.0198329	2.7	0.9-4.5°C
Unrelated carbonate (397)	8	7.52	20.15	-10.4443	0.6647	0.0032	0.0062	0.0072	0.512	0.2685	0.0381	0.0114	0.0224	0.00584216	0.0198329	2.2	0.4-4.1°C
Unrelated carbonate (398)	10	6.57	17.49	-13.0245	0.6645	0.0029	0.0057	0.0067	0.261	0.2763	0.0141	0.0114	0.0223	0.00522539	0.017739	2.3	0.7-3.9°C
Unrelated carbonate (399)	9	2.31	24.48	-6.24416	0.6747	0.003	0.006	0.0079	0.584	0.2914	0.0161	0.0111	0.0218	0.00550804	0.0186986	-0.8	-2.5-0.9°C
Unrelated carbonate (400)	10	-1.73	38.2	7.06438	0.6789	0.0029	0.0057	0.0079	0.29	0.2326	0.0313	0.0099	0.0195	0.00522539	0.017739	-2.1	-3.7--0.5°C
Unrelated carbonate (401)	8	-2.78	37.92	6.79278	0.6893	0.0033	0.0065	0.0101	0.886	0.2468	0.0409	0.0112	0.0219	0.00584216	0.0198329	-5.2	-7.0--3.5°C
Unrelated carbonate (402)	9	-1.71	38.12	6.98678	0.6832	0.0032	0.0062	0.0066	0.163	0.2332	0.0397	0.0106	0.0208	0.00550804	0.0186986	-3.4	-5.1--1.7°C
Unrelated carbonate (403)	9	0.89	38.86	7.70459	0.6867	0.0032	0.0062	0.0111	0.454	0.2882	0.048	0.0107	0.021	0.00550804	0.0186986	-4.5	-6.1--2.8°C
Unrelated carbonate (404)	10	2.15	39.09	7.92769	0.6819	0.0031	0.006	0.0069	0.318	0.2805	0.0324	0.0103	0.0201	0.00522539	0.017739	-3	-4.6--1.4°C
Unrelated carbonate (405)	3	-4.5	30.52	-0.385295	0.5902	0.005	0.0099	0.005	0.187	0.3258	0.01	0.0174	0.0341	0.00954021	0.0323869	26.8	23.5-30.3°C
Unrelated carbonate (406)	7	-4.44	29.46	-1.41351	0.5472	0.0034	0.0066	0.0169	0.006	0.2575	0.02	0.0116	0.0227	0.00624553	0.0212022	43	40.6-45.6°C
Unrelated carbonate (407)	4	-4.79	30.37	-0.530796	0.5868	0.0044	0.0086	0.0098	0.654	0.285	0.0104	0.015	0.0295	0.00826206	0.0280479	28.1	25.1-31.1°C
Unrelated carbonate (408)	8	-4.66	29.22	-1.64631	0.5587	0.0032	0.0062	0.0072	0.323	0.265	0.0301	0.0109	0.0213	0.00584216	0.0198329	38.5	36.3-40.8°C
Unrelated carbonate (409)	8	8.39	31.38	0.448914	0.6283	0.0032	0.0063	0.0079	0.891	0.2325	0.0227	0.0103	0.0202	0.00584216	0.0198329	13.8	11.9-15.8°C
Unrelated carbonate (410)	8	8.37	31.44	0.507114	0.6383	0.0032	0.0063	0.0057	0.145	0.2484	0.0235	0.0103	0.0202	0.00584216	0.0198329	10.6	8.7-12.5°C
Unrelated carbonate (411)	9	-0.46	39.3	8.13139	0.6658	0.003	0.0059	0.0062	0.194	0.2566	0.0191	0.0104	0.0204	0.00550804	0.0186986	1.9	0.2-3.6°C
Unrelated carbonate (412)	8	-12	24.77	-5.96285	0.5126	0.0032	0.0063	0.0054	0.101	0.1985	0.0195	0.0104	0.0204	0.00584216	0.0198329	57.6	55.0-60.2°C
Unrelated carbonate (413)	9	-11.93	24.84	-5.89495	0.49	0.003	0.006	0.0066	0.297	0.2016	0.0281	0.0098	0.0192	0.00550804	0.0186986	68	65.4-70.7°C
Unrelated carbonate (414)	9	-11.92	24.88	-5.85615	0.4938	0.003	0.006	0.0093	0.838	0.1926	0.0225	0.0098	0.0192	0.00550804	0.0186986	66.2	63.6-68.9°C
Unrelated carbonate (415)	9	-11.84	24.88	-5.85615	0.3726	0.003	0.0059	0.0071	0.281	0.161	0.02	0.0097	0.019	0.00550804	0.0186986	142.2	137.6-147.0°C
Unrelated carbonate (416)	9	-11.79	24.94	-5.79795	0.3827	0.003	0.0059	0.0056	0.047	0.1498	0.0287	0.0097	0.019	0.00550804	0.0186986	133.9	129.5-138.3°C
Unrelated carbonate (417)	9	-11.82	24.92	-5.81735	0.3112	0.003	0.0059	0.0092	0.986	0.1291	0.0282	0.0097	0.019	0.00550804	0.0186986	208.2	200.8-216.0°C
Unrelated carbonate (418)	9	-11.83	24.93	-5.80765	0.5148	0.0031	0.006	0.0084	0.53	0.2018	0.026	0.0098	0.0192	0.00550804	0.0186986	56.6	54.2-59.1°C
Unrelated carbonate (419)	11	0.27	38.88	7.72399	0.5562	0.0027	0.0053	0.0103	0.681	0.2694	0.0211	0.009	0.0176	0.00498221	0.0169135	39.5	37.6-41.4°C
Unrelated carbonate (420)	8	-5.99	31.07	0.148211	0.6551	0.0032	0.0062	0.0044	0.045	0.2574	0.0327	0.011	0.0216	0.00584216	0.0198329	5.2	3.4-7.1°C
Unrelated carbonate (421)	7	-8.94	31.13	0.206411	0.6502	0.0034	0.0066	0.0077	0.489	0.2724	0.0312	0.0118	0.0231	0.00624553	0.0212022	6.8	4.8-8.8°C
Unrelated carbonate (422)	10	1.51	39.68	8.5	0.6152	0.0029	0.0057	0.0065	0.236	0.257	0.0227	0.0101	0.0198	0.00522539	0.017739	18.2	16.4-20.0°C
Unrelated carbonate (423)	6	-12.15	33.37	2.37923	0.6038	0.0036	0.0071	0.0167	0.005	0.25	0.0398	0.0125	0.0246	0.00674595	0.022901	22.1	19.8-24.4°C
Unrelated carbonate (424)	6	-11.94	34.69	3.65965	0.6032	0.0036	0.0071	0.012	0.13	0.2398	0.0401	0.0125	0.0245	0.00674595	0.022901	22.3	20.0-24.6°C
Unrelated carbonate (425)	10	-1.76	34.08	3.06794	0.6172	0.0028	0.0055	0.0082	0.844	0.1345	0.0332	0.0097	0.019	0.00522539	0.017739	17.5	15.8-19.3°C
Unrelated carbonate (426)	8	-2.53	36.52	5.43477	0.6386	0.0032	0.0062	0.0094	0.313	0.1489	0.0181	0.0104	0.0203	0.00584216	0.0198329	10.5	8.6-12.4°C
Unrelated carbonate (427)	5	-0.99	39.21	8.04409	0.6053	0.0042	0.0083	0.0076	0.309	0.2155	0.0284	0.0144	0.0282	0.00738981	0.0250868	21.6	19.0-24.1°C
Unrelated carbonate (428)	8	2.67	39.74	8.5582	0.6206	0.0032	0.0063	0.0071	0.21	0.2678	0.0344	0.011	0.0215	0.00584216	0.0198329	16.4	14.4-18.3°C
Unrelated carbonate (429)	6	2.8	39.53	8.3545	0.5988	0.0037	0.0072	0.0059	0.237	0.2532	0.0235	0.0123	0.0241	0.00674595	0.022901	23.8	21.5-26.2°C
Unrelated carbonate (430)	5	-8.68	33.1	2.11733	0.6099	0.0039	0.0077	0.0101	0.854	0.2733	0.0458	0.0138	0.027	0.00738981	0.0250868	20	17.5-22.5°C
Unrelated carbonate (431)	5	-7.29	32.74	1.76813	0.597	0.0039	0.0077	0.0098	0.958	0.2816	0.0309	0.0138	0.027	0.00738981	0.0250868	24.4	21.9-27.1°C
Unrelated carbonate (432)	8	-3	36.26	5.18256	0.6379	0.0032	0.0062	0.0076	0.605	0.1571	0.0313	0.0103	0.0203	0.00584216	0.0198329	10.7	8.8-12.6°C
Unrelated carbonate (433)	9	1.13	41.33	10.1005	0.6464	0.0032	0.0062	0.0071	0.399	0.263	0.0278	0.0107	0.021	0.00550804	0.0186986	8	6.2-9.7°C
Unrelated carbonate (434)	15	0.91	40.95	9.73191	0.6417	0.0025	0.005	0.0104	0.439	0.2985	0.0205	0.0086	0.0168	0.00426651	0.0144839	9.5	8.1-10.8°C
Unrelated carbonate (435)	6	1.03	41.15	9.92591	0.6364	0.0037	0.0073	0.0101	0.471	0.2882	0.0275	0.0123	0.0241	0.00674595	0.022901	11.2	9.0-13.4°C
Unrelated carbonate (436)	10	-9.82	34.11	3.09704	0.5456	0.0028	0.0055	0.0075	0.678	0.2264	0.0254	0.0093	0.0183	0.00522539	0.017739	43.7	41.6-45.8°C
Unrelated carbonate (437)	9	-7.21	31.82	0.875718	0.5282	0.0029	0.0058	0.0059	0.223	0.2813	0.0213	0.0098	0.0193	0.00550804	0.0186986	50.8	48.5-53.2°C
Unrelated carbonate (438)	9	1.51	41.14	9.91621	0.6424	0.0032	0.0064	0.0057	0.121	0.2635	0.0265	0.0109	0.0214	0.00550804	0.0186986	9.2	7.5-11.0°C
Unrelated carbonate (439)	8	0.79	41.04	9.81921	0.6425	0.0034	0.0067	0.0071	0.404	0.259	0.0229	0.0114	0.0224	0.00584216	0.0198329	9.2	7.4-11.1°C
Unrelated carbonate (440)	8	-2.76	26.08	-4.69214	0.5805	0.0032	0.0062	0.0063	0.129	0.2544	0.0214	0.0107	0.0211	0.00584216	0.0198329	30.3	28.2-32.5°C
Unrelated carbonate (441)	8	-5.8	26.56	-4.22653	0.5711	0.0032	0.0062	0.0053	0.15	0.2515	0.0237	0.0107	0.0211	0.00584216	0.0198329	33.8	31.7-36.0°C
Unrelated carbonate (442)	8	-4.44	26.35	-4.43024	0.5762	0.0032	0.0062	0.0082	0.79	0.2558	0.0233	0.0107	0.0211	0.00584216	0.0198329	31.9	29.8-34.1°C
Unrelated carbonate (443)	8	0.97	26.45	-4.33324	0.5835	0.0032	0.0062	0.0052	0.138	0.2453	0.0262	0.0107	0.021	0.00584216	0.0198329	29.3	27.2-31.4°C
Unrelated carbonate (444)	8	-3.94	32.34	1.38012	0.5892	0.0032	0.0062	0.0063	0.292	0.2548	0.0239	0.0107	0.021	0.00584216	0.0198329	27.2	25.1-29.3°C
Unrelated carbonate (445)	8	-1.04	35.75	4.68786	0.6112	0.0032	0.0062	0.0044	0.055	0.1658	0.0244	0.0103	0.0202	0.00584216	0.0198329	19.5	17.6-21.5°C
Unrelated carbonate (446)	7	-1.2	39.58	8.403	0.6669	0.0034	0.0067	0.0059	0.278	0.2585	0.027	0.0113	0.0222	0.00624553	0.0212022	1.6	-0.4-3.5°C
Unrelated carbonate (447)	6	-1.36	39.55	8.3739	0.63	0.0037	0.0072	0.0056	0.174	0.4335	0.0301	0.0127	0.0249	0.00674595	0.022901	13.3	11.1-15.5°C
Unrelated carbonate (448)	1	-0.25	39.17	8.00529	0.6162	0.0086	0.017			0.2098		0.0287	0.0563	0.0165241	0.0560958	17.8	12.4-23.5°C
Unrelated carbonate (449)	2	-0.37	39.15	7.98589	0.6045	0.0062	0.0121	0.0005		0.2452	0.0283	0.0204	0.0401	0.0116843	0.0396657	21.8	17.9-25.9°C
Unrelated carbonate (450)	2	0.6	40.44	9.2372	0.6054	0.0062	0.0121	0.0017		0.2486	0.0318	0.0205	0.0401	0.0116843	0.0396657	21.5	17.5-25.6°C
Unrelated carbonate (451)	2	0.45	40.14	8.9462	0.6036	0.0062	0.0121	0.0023		0.2335	0.0113	0.0204	0.0401	0.0116843	0.0396657	22.1	18.2-26.2°C
Unrelated carbonate (452)	9	0.06	39.17	8.00529	0.6039	0.003	0.0058	0.007	0.193	0.2466	0.0334	0.0098	0.0193	0.00550804	0.0186986	22	20.1-24.0°C
Unrelated carbonate (453)	6	-0.37	39.13	7.96649	0.6095	0.0036	0.007	0.0073	0.389	0.2639	0.0194	0.012	0.0234	0.00674595	0.022901	20.1	17.8-22.4°C
Unrelated carbonate (454)	7	0.57	40.44	9.2372	0.6029	0.0033	0.0065	0.0058	0.251	0.2371	0.0271	0.0111	0.0218	0.00624553	0.0212022	22.4	20.2-24.6°C
Unrelated carbonate (455)	6	0.44	40.14	8.9462	0.6015	0.0036	0.007	0.0069	0.588	0.2434	0.0242	0.0119	0.0234	0.00674595	0.022901	22.9	20.5-25.2°C
Unrelated carbonate (456)	11	1.89	39.97	8.7813	0.6187	0.0028	0.0054	0.0089	0.698	0.2515	0.0363	0.0091	0.0179	0.00498221	0.0169135	17	15.3-18.7°C
Unrelated carbonate (457)	2	2.13	39.51	8.3351	0.6441	0.0062	0.0122	0.0051		0.2298	0.013	0.0214	0.0419	0.0116843	0.0396657	8.7	5.0-12.5°C
Unrelated carbonate (458)	2	1.83	40.17	8.9753	0.6282	0.0062	0.0122	0.0111		0.2506	0.0234	0.0213	0.0418	0.0116843	0.0396657	13.9	10.1-17.7°C
Unrelated carbonate (459)	8	2.24	38.79	7.63669	0.6406	0.0032	0.0062	0.0089	0.89	0.2459	0.0101	0.0105	0.0206	0.00584216	0.0198329	9.8	8.0-11.7°C
Unrelated carbonate (460)	11	2.28	38.37	7.22928	0.6437	0.0028	0.0054	0.0062	0.129	0.2389	0.0414	0.009	0.0177	0.00498221	0.0169135	8.8	7.2-10.4°C
Unrelated carbonate (461)	2	2.29	39.57	8.3933	0.6178	0.0062	0.0122	0.0076		0.2363	0.0173	0.0214	0.0419	0.0116843	0.0396657	17.3	13.4-21.3°C
Unrelated carbonate (462)	1	2.37	39.35	8.17989	0.6467	0.0087	0.017			0.2491		0.0301	0.0589	0.0165241	0.0560958	7.9	2.7-13.2°C
Unrelated carbonate (463)	5	2.38	39.34	8.17019	0.6486	0.004	0.0078	0.0082	0.74	0.2671	0.0154	0.0132	0.026	0.00738981	0.0250868	7.3	4.9-9.6°C
Unrelated carbonate (464)	2	2.16	39.3	8.13139	0.6338	0.0062	0.0121	0.0075		0.2573	0.0394	0.021	0.0413	0.0116843	0.0396657	12	8.3-15.9°C
Unrelated carbonate (465)	5	0.97	39.59	8.4127	0.6565	0.0039	0.0077	0.0092	0.673	0.2457	0.0204	0.0131	0.0257	0.00738981	0.0250868	4.8	2.5-7.1°C
Unrelated carbonate (466)	7	-7.5	39.34	8.17019	0.6179	0.0033	0.0066	0.0083	0.936	0.2501	0.0294	0.0112	0.022	0.00624553	0.0212022	17.3	15.2-19.4°C
Unrelated carbonate (467)	11	-8.55	39.06	7.89859	0.6143	0.0027	0.0053	0.0087	0.851	0.2449	0.0185	0.0091	0.0178	0.00498221	0.0169135	18.5	16.8-20.2°C
Unrelated carbonate (468)	6	1.23	40.24	9.0432	0.6616	0.0036	0.0071	0.0148	0.307	0.2523	0.0157	0.0121	0.0237	0.00674595	0.022901	3.2	1.1-5.3°C
Unrelated carbonate (469)	10	-4.28	27.28	-3.52813	0.5063	0.0028	0.0055	0.0086	0.557	0.2189	0.0203	0.0093	0.0183	0.00522539	0.017739	60.4	58.1-62.8°C
Unrelated carbonate (470)	8	1.08	39.86	8.6746	0.5802	0.0031	0.0061	0.006	0.154	0.2622	0.0313	0.0104	0.0204	0.00584216	0.0198329	30.5	28.3-32.6°C
Unrelated carbonate (471)	9	0.87	39.97	8.7813	0.6101	0.003	0.0058	0.0128	0.47	0.2657	0.0351	0.0099	0.0194	0.00550804	0.0186986	19.9	18.0-21.8°C
Unrelated carbonate (472)	8	-0.18	39.74	8.5582	0.6043	0.0031	0.0061	0.0099	0.695	0.2604	0.0355	0.0104	0.0204	0.00584216	0.0198329	21.9	19.9-23.9°C
Unrelated carbonate (473)	9	0.4	39.64	8.4612	0.5813	0.003	0.0059	0.0094	0.84	0.2637	0.0189	0.0102	0.0199	0.00550804	0.0186986	30.1	28.1-32.1°C
Unrelated carbonate (474)	8	0.4	39.81	8.6261	0.6039	0.0032	0.0063	0.0119	0.459	0.2757	0.0197	0.0108	0.0211	0.00584216	0.0198329	22	20.0-24.1°C
Unrelated carbonate (475)	1	-3.19	40.28	9.082	0.6198	0.0091	0.0178			0.4508		0.0322	0.0631	0.0165241	0.0560958	16.6	11.2-22.3°C
Unrelated carbonate (476)	8	-4.93	32.56	1.59353	0.6143	0.0031	0.0062	0.011	0.704	0.2569	0.0196	0.0108	0.0211	0.00584216	0.0198329	18.5	16.5-20.5°C
Unrelated carbonate (477)	8	-6.22	31.8	0.856318	0.6069	0.0031	0.0062	0.007	0.614	0.2661	0.0347	0.0108	0.0212	0.00584216	0.0198329	21	19.0-23.0°C
Unrelated carbonate (478)	8	-3.89	40.97	9.75131	0.6325	0.0032	0.0063	0.0086	0.928	0.2715	0.0143	0.0109	0.0214	0.00584216	0.0198329	12.4	10.6-14.4°C
Unrelated carbonate (479)	7	1.73	29.29	-1.57841	0.6563	0.0033	0.0065	0.0081	0.461	0.2806	0.0172	0.0113	0.0222	0.00624553	0.0212022	4.8	2.9-6.8°C
Unrelated carbonate (480)	6	7.49	25.83	-4.93464	0.6353	0.0036	0.007	0.0082	0.883	0.2813	0.025	0.0123	0.0241	0.00674595	0.022901	11.5	9.4-13.7°C
Unrelated carbonate (481)	7	-10.83	36.98	5.88097	0.551	0.0033	0.0065	0.0048	0.089	0.2992	0.0251	0.0111	0.0218	0.00624553	0.0212022	41.5	39.1-44.0°C
Unrelated carbonate (482)	8	-0.12	39.43	8.25749	0.596	0.0032	0.0063	0.0061	0.294	0.2367	0.0281	0.0109	0.0214	0.00584216	0.0198329	24.8	22.8-26.9°C
Unrelated carbonate (483)	2	-5.3	41.98	10.731	0.6177	0.0062	0.0121	0.0004		0.1995	0.0141	0.0212	0.0415	0.0116843	0.0396657	17.3	13.5-21.3°C
Unrelated carbonate (484)	5	2.22	40.02	8.8298	0.6081	0.004	0.0078	0.0074	0.325	0.2462	0.0154	0.0136	0.0267	0.00738981	0.0250868	20.6	18.1-23.1°C
Unrelated carbonate (485)	2	-5.32	41.5	10.2654	0.6122	0.0062	0.0121	0.0099		0.1831	0.0327	0.0212	0.0415	0.0116843	0.0396657	19.2	15.3-23.2°C
Unrelated carbonate (486)	5	1.24	39.54	8.3642	0.6023	0.004	0.0078	0.008	0.614	0.2168	0.0285	0.0136	0.0266	0.00738981	0.0250868	22.6	20.1-25.2°C
Unrelated carbonate (487)	4	0.83	39.22	8.05379	0.5959	0.0044	0.0087	0.0024	0.051	0.2339	0.0462	0.0151	0.0297	0.00826206	0.0280479	24.8	22.0-27.8°C
Unrelated carbonate (488)	2	-6.15	41.87	10.6243	0.6031	0.0062	0.0121	0.004		0.2123	0.0314	0.0213	0.0418	0.0116843	0.0396657	22.3	18.3-26.4°C
Unrelated carbonate (489)	5	0.84	38.89	7.73369	0.6029	0.004	0.0078	0.0175	0.064	0.2215	0.0168	0.0136	0.0266	0.00738981	0.0250868	22.4	19.8-25.0°C
Unrelated carbonate (490)	2	-2.69	39.74	8.5582	0.6235	0.0061	0.0119	0.0059		0.2003	0.0554	0.0204	0.0399	0.0116843	0.0396657	15.4	11.6-19.3°C
Unrelated carbonate (491)	3	-2.22	39.21	8.04409	0.6118	0.005	0.0098	0.0118	0.87	0.2023	0.0473	0.0167	0.0327	0.00954021	0.0323869	19.3	16.1-22.6°C
Unrelated carbonate (492)	2	-2.04	38.97	7.81129	0.6081	0.0061	0.0119	0.0034		0.2106	0.0016	0.0203	0.0399	0.0116843	0.0396657	20.6	16.6-24.6°C
Unrelated carbonate (493)	1	-2.49	39.46	8.28659	0.6026	0.0086	0.0168			0.1563		0.0287	0.0563	0.0165241	0.0560958	22.5	16.9-28.3°C
Unrelated carbonate (494)	1	2.25	33.07	2.08823	0.5133	0.0087	0.0171			0.2182		0.0296	0.0581	0.0165241	0.0560958	57.3	50.2-64.8°C
Unrelated carbonate (495)	4	-3.7	40.17	8.9753	0.6063	0.0044	0.0087	0.0069	0.375	0.2052	0.0349	0.0148	0.029	0.00826206	0.0280479	21.2	18.4-24.1°C
Unrelated carbonate (496)	5	-0.12	39.39	8.21869	0.6016	0.004	0.0078	0.011	0.83	0.2418	0.0183	0.0135	0.0265	0.00738981	0.0250868	22.8	20.3-25.4°C
Unrelated carbonate (497)	14	-1.12	37.6	6.48238	0.6049	0.0026	0.005	0.0048	0.02	0.2214	0.0265	0.0087	0.017	0.00441626	0.0149922	21.7	20.2-23.2°C
Unrelated carbonate (498)	8	-6.58	39.93	8.7425	0.7261	0.0034	0.0066	0.0126	0.062	0.2114	0.0331	0.0116	0.0228	0.00584216	0.0198329	-16.1	-17.8--14.4°C
Unrelated carbonate (499)	7	-0.73	14.29	-16.1286	0.4345	0.0034	0.0066	0.0041	0.046	0.1661	0.0195	0.0122	0.024	0.00624553	0.0212022	97.9	94.2-101.8°C
Unrelated carbonate (500)	9	2.22	37.42	6.30777	0.4749	0.003	0.0059	0.0063	0.325	0.2047	0.0296	0.0097	0.019	0.00550804	0.0186986	75.5	72.7-78.4°C
Unrelated carbonate (501)	8	2.92	38	6.87038	0.5913	0.0032	0.0063	0.0064	0.283	0.2406	0.0109	0.0103	0.0202	0.00584216	0.0198329	26.5	24.4-28.5°C
Unrelated carbonate (502)	9	2.46	37.73	6.60848	0.5859	0.003	0.006	0.0085	0.983	0.2366	0.0274	0.0098	0.0191	0.00550804	0.0186986	28.4	26.4-30.4°C
Unrelated carbonate (503)	10	0.71	36.84	5.74517	0.5907	0.0029	0.0057	0.009	0.608	0.2478	0.0209	0.0101	0.0197	0.00522539	0.017739	26.7	24.8-28.5°C
Unrelated carbonate (504)	12	-16.03	39.75	8.5679	0.5957	0.0026	0.0051	0.0067	0.225	0.253	0.0255	0.0088	0.0172	0.0047701	0.0161935	24.9	23.2-26.6°C
Unrelated carbonate (505)	10	-8.91	36.81	5.71607	0.5772	0.0028	0.0055	0.0048	0.075	0.2359	0.0203	0.0094	0.0184	0.00522539	0.017739	31.6	29.6-33.5°C
Unrelated carbonate (506)	9	-10.38	33.99	2.98064	0.5697	0.003	0.006	0.0108	0.821	0.2365	0.0301	0.0105	0.0205	0.00550804	0.0186986	34.3	32.3-36.4°C
Unrelated carbonate (507)	10	-14.26	25.24	-5.50695	0.4113	0.0029	0.0056	0.0078	0.572	0.1861	0.0264	0.0099	0.0193	0.00522539	0.017739	112.8	109.3-116.4°C
Unrelated carbonate (508)	10	-12.99	25.77	-4.99284	0.5358	0.0029	0.0057	0.0069	0.268	0.2286	0.0299	0.0099	0.0195	0.00522539	0.017739	47.7	45.5-49.8°C
Unrelated carbonate (509)	9	-10.62	26.7	-4.09073	0.5184	0.003	0.0059	0.0107	0.287	0.2183	0.0262	0.0104	0.0203	0.00550804	0.0186986	55	52.7-57.5°C
Unrelated carbonate (510)	10	-10.01	34.99	3.95065	0.5677	0.0029	0.0057	0.0105	0.345	0.2381	0.0306	0.01	0.0197	0.00522539	0.017739	35.1	33.1-37.1°C
Unrelated carbonate (511)	10	-13.02	26.29	-4.48844	0.5194	0.0029	0.0057	0.0123	0.263	0.2347	0.0319	0.01	0.0195	0.00522539	0.017739	54.6	52.4-56.9°C
Unrelated carbonate (512)	10	-12.8	24.29	-6.42846	0.5304	0.0029	0.0057	0.0104	0.864	0.2289	0.0226	0.0099	0.0195	0.00522539	0.017739	49.9	47.7-52.1°C
Unrelated carbonate (513)	10	-14.48	38.91	7.75309	0.5613	0.0029	0.0057	0.0113	0.323	0.2297	0.0376	0.0102	0.0199	0.00522539	0.017739	37.5	35.5-39.5°C
Unrelated carbonate (514)	9	-13.29	41.73	10.4885	0.5503	0.0031	0.006	0.0038	0.012	0.2386	0.0207	0.0108	0.0211	0.00550804	0.0186986	41.8	39.7-44.0°C
Unrelated carbonate (515)	10	-9.97	34.93	3.89245	0.5661	0.0029	0.0057	0.0049	0.058	0.229	0.022	0.01	0.0196	0.00522539	0.017739	35.7	33.7-37.7°C
Unrelated carbonate (516)	9	-14.39	39.38	8.20899	0.5564	0.003	0.006	0.0116	0.145	0.2332	0.0363	0.0106	0.0209	0.00550804	0.0186986	39.4	37.3-41.6°C
Unrelated carbonate (517)	10	-12.63	24.71	-6.02105	0.5229	0.0029	0.0057	0.0096	0.537	0.2246	0.0312	0.0099	0.0195	0.00522539	0.017739	53.1	50.9-55.4°C
Unrelated carbonate (518)	8	-4.8	26.88	-3.91613	0.604	0.0032	0.0062	0.004	0.048	0.2497	0.0124	0.0106	0.0207	0.00584216	0.0198329	22	20.0-24.0°C
Unrelated carbonate (519)	8	-4.84	30.09	-0.802399	0.595	0.0032	0.0062	0.0042	0.084	0.254	0.0207	0.0106	0.0207	0.00584216	0.0198329	25.1	23.1-27.2°C
Unrelated carbonate (520)	8	-9.98	32.55	1.58383	0.5956	0.0032	0.0062	0.0088	0.678	0.2608	0.0141	0.0106	0.0208	0.00584216	0.0198329	24.9	22.9-27.0°C
Unrelated carbonate (521)	8	3.05	37.49	6.37567	0.5925	0.0032	0.0062	0.01	0.937	0.2286	0.0208	0.0108	0.0211	0.00584216	0.0198329	26	24.0-28.1°C
Unrelated carbonate (522)	8	-12.11	29.11	-1.75301	0.5492	0.0031	0.0061	0.007	0.571	0.2287	0.0204	0.0104	0.0203	0.00584216	0.0198329	42.2	39.9-44.6°C
Unrelated carbonate (523)	9	-12.19	28.36	-2.48052	0.5526	0.003	0.0058	0.0115	0.149	0.2233	0.0316	0.0098	0.0192	0.00550804	0.0186986	40.9	38.8-43.1°C
Unrelated carbonate (524)	9	-11.65	28.63	-2.21861	0.5853	0.003	0.0058	0.0083	0.481	0.2515	0.0367	0.0099	0.0193	0.00550804	0.0186986	28.6	26.6-30.6°C
Unrelated carbonate (525)	8	-7.42	36.68	5.58997	0.5987	0.0031	0.0062	0.0027	0.008	0.2353	0.0112	0.0108	0.0211	0.00584216	0.0198329	23.8	21.8-25.9°C
Unrelated carbonate (526)	8	-1.17	36.75	5.65787	0.5892	0.0032	0.0062	0.0069	0.404	0.2656	0.0269	0.0106	0.0208	0.00584216	0.0198329	27.2	25.1-29.3°C
Unrelated carbonate (527)	12	-14.53	32.47	1.50622	0.5643	0.0026	0.0051	0.0069	0.274	0.2509	0.0238	0.0086	0.0168	0.0047701	0.0161935	36.4	34.6-38.2°C
Unrelated carbonate (528)	9	-11.64	36.01	4.94006	0.6381	0.003	0.0058	0.0049	0.064	0.2087	0.0263	0.0102	0.0199	0.00550804	0.0186986	10.6	8.9-12.4°C
Unrelated carbonate (529)	8	-25.43	23.21	-7.47607	0.7504	0.0034	0.0067	0.0098	0.6	-0.3409	0.018	0.0127	0.0249	0.00584216	0.0198329	-23.1	-24.8--21.5°C
Unrelated carbonate (530)	8	-6.17	42.98	11.701	0.5583	0.0031	0.0062	0.0127	0.079	0.3852	0.0265	0.0113	0.0221	0.00584216	0.0198329	38.7	36.4-41.0°C
Unrelated carbonate (531)	6	-13.72	34.74	3.70815	0.5603	0.0036	0.0071	0.0058	0.314	0.2679	0.0141	0.0123	0.0241	0.00674595	0.022901	37.9	35.3-40.5°C
Unrelated carbonate (532)	10	1.65	41.2	9.97441	0.6675	0.0029	0.0057	0.0077	0.767	0.2594	0.0209	0.0095	0.0187	0.00522539	0.017739	1.4	-0.2-3.0°C
Unrelated carbonate (533)	9	-0.05	37.3	6.19137	0.6452	0.003	0.0059	0.0089	0.59	0.2861	0.0204	0.0099	0.0194	0.00550804	0.0186986	8.4	6.6-10.1°C
Unrelated carbonate (534)	8	-10.61	34.14	3.12614	0.6054	0.0031	0.0062	0.0056	0.076	0.2656	0.0233	0.0108	0.0212	0.00584216	0.0198329	21.5	19.5-23.5°C
Unrelated carbonate (535)	8	-0.08	40.76	9.54761	0.6307	0.0032	0.0063	0.007	0.339	0.2521	0.0266	0.0107	0.021	0.00584216	0.0198329	13	11.1-15.0°C

## Sheet: replicates
UID	Session	Sample	d13Cwg_VPDB	d18Owg_VSMOW	d45	d46	d47	d48	d49	d13C_VPDB	d18O_VSMOW	d18O_VPDB	D47raw	D48raw	D49raw	D47	D48	Timetag
44	181105-181217	Unrelated carbonate (101)	-4.221	25.26	6.43039	12.0631	18.0488	24.0744	43.8154	2.00881	37.6624	6.54291	-0.513824	-0.192558	12.5671	0.367027	0.163541	2018-11-05 02:48:34
146	181105-181217	Unrelated carbonate (276)	-4.221	25.26	-5.62213	-5.39137	-11.4265	-10.7705	9.05432	-10.2103	19.8108	-10.7733	-0.360781	-0.017026	25.9768	0.521063	0.280027	2018-11-05 06:39:35
152	181105-181217	Unrelated carbonate (287)	-4.221	25.26	-5.62753	-5.43518	-11.506	-10.9541	-0.992717	-10.2145	19.7659	-10.8169	-0.392262	-0.1146	15.8551	0.489403	0.19116	2018-11-05 13:24:31
13	181105-181217	25C	-4.221	25.26	1.10968	30.5636	31.2591	61.9951	58.0286	-4.34573	56.626	24.9378	0.040654	-0.062394	-3.91979	0.924639	0.328276	2018-11-05 18:24:53
0	181105-181217	1000C	-4.221	25.26	-15.966	-6.74706	-23.8219	-13.8166	-25.5364	-21.1992	18.4459	-12.0973	-0.847045	-0.373184	4.60324	0.032065	-0.048251	2018-11-05 23:33:03
14	181105-181217	25C	-4.221	25.26	1.0291	30.4449	31.0569	61.7493	59.626	-4.42741	56.5047	24.8201	0.040821	-0.063492	-2.10456	0.924641	0.325988	2018-11-06 02:13:49
161	181105-181217	Unrelated carbonate (005)	-4.221	25.26	-16.1096	-6.95692	-24.1491	-14.1837	-19.8367	-21.3447	18.2312	-12.3055	-0.82401	-0.32285	11.0562	0.055358	-0.002351	2018-11-06 07:33:00
55	181105-181217	Unrelated carbonate (112)	-4.221	25.26	6.4465	12.0239	17.9859	23.9982	36.6478	2.02744	37.6222	6.50392	-0.55397	-0.18942	5.67339	0.326463	0.165092	2018-11-06 11:22:29
1	181105-181217	1000C	-4.221	25.26	-0.234368	-1.28965	-2.36041	-2.89307	0.639339	-4.61215	24	-6.70979	-0.852236	-0.316244	3.43075	0.026784	0.017115	2018-11-06 18:31:01
15	181105-181217	25C	-4.221	25.26	-34.0069	6.17415	-29.1994	12.4262	-17.5829	-40.9297	31.7238	0.782388	0.033638	0.039011	7.11641	0.918033	0.361713	2018-11-06 23:00:40
162	181105-181217	Unrelated carbonate (006)	-4.221	25.26	-0.125345	-1.04016	-1.99581	-2.42005	5.67629	-4.50502	24.2553	-6.46213	-0.844926	-0.341523	7.86974	0.034182	-0.005615	2018-11-07 02:52:56
16	181105-181217	25C	-4.221	25.26	-33.8731	6.59566	-28.6572	13.2616	-13.9033	-40.8024	32.1553	1.20093	0.037499	0.026128	9.90797	0.921929	0.351199	2018-11-07 06:42:19
66	181105-181217	Unrelated carbonate (123)	-4.221	25.26	6.45632	12.0394	18.0056	24.007	39.7042	2.03735	37.6381	6.51937	-0.559792	-0.211604	8.59749	0.320487	0.143733	2018-11-07 11:28:39
153	181105-181217	Unrelated carbonate (293)	-4.221	25.26	-5.61826	-5.31912	-11.3993	-10.6873	-2.14523	-10.2089	19.8848	-10.7016	-0.40865	-0.078271	14.4404	0.473057	0.228707	2018-11-07 18:58:22
154	181105-181217	Unrelated carbonate (294)	-4.221	25.26	-5.62827	-5.45236	-11.507	-10.9563	4.99327	-10.2146	19.7483	-10.8339	-0.375535	-0.082277	21.9775	0.506361	0.22508	2018-11-07 23:48:29
77	181105-181217	Unrelated carbonate (134)	-4.221	25.26	6.43731	12.0099	17.9883	23.9755	44.5843	2.01815	37.608	6.4901	-0.528716	-0.184144	13.4101	0.351652	0.168551	2018-11-08 01:52:42
88	181105-181217	Unrelated carbonate (145)	-4.221	25.26	6.45208	12.0482	18.0409	24.0182	41.6763	2.03251	37.6471	6.5281	-0.529321	-0.218021	10.4979	0.351016	0.136981	2018-11-08 07:00:03
163	181105-181217	Unrelated carbonate (008)	-4.221	25.26	-0.407078	-1.89929	-3.09644	-4.09205	9.84748	-4.77394	23.3759	-7.31515	-0.81174	-0.298224	14.0671	0.06775	0.032734	2018-11-08 20:37:26
97	181105-181217	Unrelated carbonate (156)	-4.221	25.26	6.44551	11.9861	17.9836	23.9313	44.8572	2.02777	37.5835	6.46641	-0.518552	-0.180182	13.7129	0.361789	0.171674	2018-11-09 20:18:30
98	181105-181217	Unrelated carbonate (166)	-4.221	25.26	6.45342	12.0154	18.0065	23.968	38.4716	2.03514	37.6135	6.49552	-0.532647	-0.202291	7.45186	0.347597	0.150948	2018-11-10 00:32:38
99	181105-181217	Unrelated carbonate (167)	-4.221	25.26	6.43558	12.0142	18.0368	24.0178	56.4978	2.01615	37.6124	6.49439	-0.48354	-0.151333	24.9613	0.396915	0.19833	2018-11-10 04:20:35
100	181105-181217	Unrelated carbonate (168)	-4.221	25.26	6.43421	11.9985	17.9897	23.9506	44.2771	2.01525	37.5963	6.47875	-0.512997	-0.185794	13.1378	0.36729	0.165947	2018-11-10 08:23:08
45	181105-181217	Unrelated carbonate (102)	-4.221	25.26	6.42005	11.9384	17.8857	23.8192	39.8812	2.00236	37.5348	6.41911	-0.542323	-0.195476	9.00582	0.337802	0.156591	2018-11-10 12:07:41
46	181105-181217	Unrelated carbonate (103)	-4.221	25.26	6.46536	11.9732	17.9609	23.8919	36.1985	2.04944	37.5702	6.4535	-0.548605	-0.193041	5.31648	0.331463	0.158755	2018-11-10 15:54:50
2	181105-181217	1000C	-4.221	25.26	-17.4278	-7.43709	-25.9833	-15.0951	-24.3815	-22.7337	17.7424	-12.7797	-0.846262	-0.280586	8.76629	0.034153	0.039034	2018-11-13 04:24:03
164	181105-181217	Unrelated carbonate (009)	-4.221	25.26	-17.3155	-7.00596	-25.4515	-14.2395	-21.5694	-22.6298	18.1838	-12.3516	-0.845106	-0.280747	10.6881	0.035357	0.039905	2018-11-13 07:35:09
47	181105-181217	Unrelated carbonate (104)	-4.221	25.26	6.4504	12.0704	18.0434	24.0743	38.7092	2.0299	37.6699	6.55015	-0.54676	-0.207131	7.578	0.333239	0.145135	2018-11-13 13:57:06
27	181105-181217	Carrara	-4.221	25.26	6.44995	11.9962	17.9617	23.8544	33.2125	2.03214	37.5939	6.47645	-0.554419	-0.275218	2.39091	0.325525	0.080689	2018-11-13 19:31:31
165	181105-181217	Unrelated carbonate (010)	-4.221	25.26	6.47828	10.6671	16.4189	21.1117	43.5225	2.11118	36.2324	5.15576	-0.807898	-0.329254	14.9809	0.070994	0.027026	2018-11-13 23:06:24
48	181105-181217	Unrelated carbonate (105)	-4.221	25.26	6.43054	12.0035	18.037	24.0299	57.6908	2.01116	37.6014	6.48374	-0.467676	-0.118341	26.1456	0.412585	0.228197	2018-11-14 11:41:32
49	181105-181217	Unrelated carbonate (106)	-4.221	25.26	6.43518	12.0197	17.982	24.0254	47.3252	2.01552	37.618	6.49985	-0.542178	-0.154717	16.0521	0.337744	0.193752	2018-11-14 16:15:34
50	181105-181217	Unrelated carbonate (107)	-4.221	25.26	6.45513	12.0207	18.0116	23.99	40.0623	2.03676	37.619	6.50081	-0.534579	-0.191273	8.98276	0.345346	0.159025	2018-11-14 18:55:11
51	181105-181217	Unrelated carbonate (108)	-4.221	25.26	6.42999	12.018	17.9803	23.9898	43.2854	2.01004	37.6162	6.4981	-0.536886	-0.186016	12.142	0.343007	0.163812	2018-11-14 23:28:45
52	181105-181217	Unrelated carbonate (109)	-4.221	25.26	6.42261	12.0347	18.0055	24.0371	45.0862	2.00155	37.6334	6.51475	-0.520831	-0.172946	13.864	0.359099	0.176054	2018-11-15 05:09:24
53	181105-181217	Unrelated carbonate (110)	-4.221	25.26	6.43649	12.0656	18.0306	24.1126	45.4435	2.01522	37.665	6.54543	-0.540361	-0.160214	14.1349	0.339464	0.188028	2018-11-20 04:04:18
54	181105-181217	Unrelated carbonate (111)	-4.221	25.26	6.4369	12.0667	18.0504	24.1528	45.9684	2.01563	37.6661	6.54651	-0.522455	-0.123194	14.6414	0.357413	0.223068	2018-11-20 08:04:25
28	181105-181217	Carrara	-4.221	25.26	6.44266	12.0108	17.9607	23.971	34.135	2.02383	37.6088	6.49096	-0.562156	-0.190202	3.26524	0.317539	0.159089	2018-11-20 12:06:37
56	181105-181217	Unrelated carbonate (113)	-4.221	25.26	6.43799	12.0369	17.9719	24.0285	37.3787	2.01788	37.6355	6.51686	-0.571668	-0.185531	6.36613	0.307967	0.163394	2018-11-20 15:32:50
166	181105-181217	Unrelated carbonate (011)	-4.221	25.26	-17.6431	-7.20991	-25.9802	-14.6434	-27.0798	-22.9719	17.9756	-12.5535	-0.841812	-0.279702	5.75927	0.039516	0.043221	2018-11-20 19:48:41
3	181105-181217	1000C	-4.221	25.26	-17.5165	-6.77979	-25.4402	-13.8689	-26.5646	-22.8527	18.4159	-12.1264	-0.846373	-0.360266	5.29768	0.034968	-0.032866	2018-11-21 02:47:37
57	181105-181217	Unrelated carbonate (114)	-4.221	25.26	6.43539	12.0369	18.0086	24.0776	44.8153	2.0151	37.6356	6.51692	-0.533036	-0.13777	13.5831	0.346664	0.20852	2018-11-21 05:27:54
58	181105-181217	Unrelated carbonate (115)	-4.221	25.26	6.44011	12.0227	17.9619	24.0006	40.3726	2.02067	37.6211	6.5028	-0.569854	-0.184889	9.296	0.309695	0.16325	2018-11-21 09:43:55
168	181105-181217	Unrelated carbonate (013)	-4.221	25.26	-17.5071	-7.57869	-26.182	-15.4245	-19.5825	-22.813	17.5975	-12.9202	-0.82674	-0.329675	14.0998	0.054908	-0.004369	2018-11-21 13:46:27
160	181105-181217	Unrelated carbonate (003)	-4.221	25.26	-17.3392	-7.36268	-25.8204	-14.9847	-26.3381	-22.6419	17.8184	-12.706	-0.84573	-0.318369	6.49819	0.035892	0.006956	2018-11-21 20:06:11
29	181105-181217	Carrara	-4.221	25.26	6.43494	12.0337	17.97	23.9648	32.1213	2.01474	37.6323	6.51375	-0.567343	-0.24161	1.27525	0.312144	0.108198	2018-11-22 00:22:26
59	181105-181217	Unrelated carbonate (116)	-4.221	25.26	6.44362	12.0928	18.0567	24.1894	41.5633	2.02184	37.6928	6.57241	-0.548422	-0.138936	10.3099	0.331096	0.206827	2018-11-22 04:46:25
60	181105-181217	Unrelated carbonate (117)	-4.221	25.26	6.44423	12.0879	18.0599	24.2024	48.8789	2.02267	37.6878	6.56756	-0.54116	-0.116671	17.415	0.338356	0.228138	2018-11-22 07:31:02
61	181105-181217	Unrelated carbonate (118)	-4.221	25.26	6.44826	12.0393	17.9837	24.0139	38.3073	2.02876	37.6381	6.51931	-0.573016	-0.204712	7.25119	0.306382	0.143039	2018-11-22 13:41:18
4	181105-181217	1000C	-4.221	25.26	6.37426	10.896	16.4859	21.5724	29.2353	1.99176	36.4671	5.38343	-0.857945	-0.331062	0.749311	0.020678	0.019296	2018-11-22 17:55:32
62	181105-181217	Unrelated carbonate (119)	-4.221	25.26	6.44636	12.0365	17.9978	24.0471	41.6987	2.02683	37.6351	6.51645	-0.554416	-0.166615	10.5488	0.32499	0.179452	2018-11-22 21:54:49
63	181105-181217	Unrelated carbonate (120)	-4.221	25.26	6.4378	12.0151	17.9558	24.0013	39.9009	2.01847	37.6133	6.49527	-0.566167	-0.169202	8.85568	0.313184	0.176753	2018-11-23 01:36:35
30	181105-181217	Carrara	-4.221	25.26	6.43399	11.9662	17.8882	23.9035	37.0941	2.0162	37.5632	6.44669	-0.581125	-0.168065	6.23231	0.298165	0.177626	2018-11-23 05:35:22
64	181105-181217	Unrelated carbonate (121)	-4.221	25.26	6.43523	12.0559	18.0202	24.1325	50.8155	2.01424	37.6551	6.53583	-0.539893	-0.121691	19.3665	0.339478	0.222578	2018-11-23 09:19:01
31	181105-181217	Carrara	-4.221	25.26	6.44738	12.0071	17.9387	23.9959	36.993	2.029	37.605	6.48727	-0.58496	-0.158599	6.04013	0.29427	0.186539	2018-11-23 15:21:09
5	181105-181217	1000C	-4.221	25.26	-16.8147	-7.30673	-25.2471	-14.8694	-30.9673	-22.0842	17.8745	-12.6515	-0.863492	-0.314102	1.03211	0.018733	0.013109	2018-11-23 18:51:00
65	181105-181217	Unrelated carbonate (122)	-4.221	25.26	6.43816	12.0461	18.0069	24.0819	44.955	2.01772	37.645	6.52601	-0.546383	-0.151657	13.6977	0.332897	0.193029	2018-11-23 22:52:05
67	181105-181217	Unrelated carbonate (124)	-4.221	25.26	6.43937	12.0034	17.9454	24.0309	38.9328	2.02058	37.6013	6.48365	-0.566652	-0.117191	7.93769	0.312558	0.226451	2018-11-24 02:52:22
68	181105-181217	Unrelated carbonate (125)	-4.221	25.26	6.44169	12.03	17.9805	24.0384	42.7315	2.02209	37.6285	6.51004	-0.560299	-0.16235	11.5685	0.318899	0.182266	2018-11-24 08:12:14
69	181105-181217	Unrelated carbonate (126)	-4.221	25.26	6.42955	11.999	17.9345	23.9625	40.8287	2.01026	37.5968	6.4793	-0.562956	-0.175281	9.79625	0.316216	0.169425	2018-11-24 11:24:05
70	181105-181217	Unrelated carbonate (127)	-4.221	25.26	6.43724	11.9988	17.9421	23.9624	39.0679	2.01848	37.5965	6.47901	-0.56314	-0.174843	8.08022	0.316008	0.169674	2018-11-24 15:07:02
71	181105-181217	Unrelated carbonate (128)	-4.221	25.26	6.44389	12.0729	18.0416	24.1692	46.4692	2.02285	37.6724	6.55264	-0.544277	-0.119329	15.1075	0.33488	0.223987	2018-11-24 20:49:21
32	181105-181217	Carrara	-4.221	25.26	6.44536	11.9992	17.9524	23.9333	35.8825	2.02713	37.597	6.47947	-0.561864	-0.204236	4.98027	0.317238	0.140464	2018-11-25 01:45:13
72	181105-181217	Unrelated carbonate (129)	-4.221	25.26	6.44097	12.0318	17.9883	24.0703	42.2565	2.02125	37.6304	6.51182	-0.553705	-0.134751	11.1049	0.325388	0.208564	2018-11-25 05:00:29
73	181105-181217	Unrelated carbonate (130)	-4.221	25.26	6.4383	12.0347	17.9929	24.0538	43.106	2.0183	37.6334	6.51475	-0.549278	-0.156642	11.9261	0.329799	0.186894	2018-11-25 08:48:00
74	181105-181217	Unrelated carbonate (131)	-4.221	25.26	6.43591	12.0193	17.9632	24.0151	40.7299	2.01631	37.6176	6.49946	-0.561025	-0.164048	9.65375	0.318007	0.179423	2018-11-25 13:19:28
75	181105-181217	Unrelated carbonate (132)	-4.221	25.26	6.43656	12.032	17.9784	24.0855	40.4748	2.01654	37.6306	6.51204	-0.559072	-0.120301	9.38076	0.319937	0.222419	2018-11-25 18:06:17
76	181105-181217	Unrelated carbonate (133)	-4.221	25.26	6.4407	12.0348	17.9791	24.0212	40.4108	2.02085	37.6335	6.51482	-0.565374	-0.188613	9.30876	0.3136	0.154835	2018-11-25 23:42:49
78	181105-181217	Unrelated carbonate (135)	-4.221	25.26	6.43521	11.9985	17.9332	23.9667	35.4787	2.01633	37.5963	6.47879	-0.569575	-0.170133	4.60071	0.309373	0.172881	2018-11-26 01:48:36
33	181105-181217	Carrara	-4.221	25.26	6.44392	11.9934	17.9359	23.8996	35.6544	2.02581	37.5911	6.4737	-0.570849	-0.22559	4.77182	0.308073	0.117785	2018-11-26 06:17:59
34	181105-181217	Carrara	-4.221	25.26	6.4303	11.9158	17.8385	23.7396	34.0023	2.01412	37.5115	6.39655	-0.5772	-0.228343	3.33474	0.301698	0.114752	2018-11-26 13:53:26
79	181105-181217	Unrelated carbonate (136)	-4.221	25.26	6.44658	12.069	18.0313	24.132	39.0678	2.02586	37.6685	6.54881	-0.553332	-0.148115	7.93264	0.325562	0.194253	2018-11-26 15:45:57
6	181105-181217	1000C	-4.221	25.26	-16.0534	-6.53652	-23.7309	-13.3727	-30.2343	-21.3003	18.6617	-11.8879	-0.870524	-0.347079	-0.561467	0.012601	-0.015997	2018-11-27 03:01:32
35	181105-181217	Carrara	-4.221	25.26	6.44102	12.0524	17.9773	24.1216	38.6899	2.02054	37.6515	6.53229	-0.584494	-0.125337	7.6045	0.29431	0.216604	2018-11-27 05:09:31
80	181105-181217	Unrelated carbonate (137)	-4.221	25.26	6.42559	12.044	17.9926	24.0702	43.5294	2.00439	37.6429	6.52401	-0.54557	-0.159064	12.3322	0.333266	0.182866	2018-11-27 09:24:59
36	181105-181217	Carrara	-4.221	25.26	6.43365	12.0352	17.9521	24.0041	34.5728	2.01332	37.6338	6.51518	-0.584943	-0.20603	3.65207	0.293819	0.135833	2018-11-27 16:03:00
81	181105-181217	Unrelated carbonate (138)	-4.221	25.26	6.44335	12.0777	18.0454	24.1467	42.6508	2.0221	37.6773	6.5574	-0.544638	-0.150771	11.3947	0.334143	0.190834	2018-11-27 21:30:23
37	181105-181217	Carrara	-4.221	25.26	6.45696	12.0429	18.0097	24.0367	37.9858	2.0379	37.6417	6.52278	-0.559742	-0.189363	6.9232	0.319	0.152053	2018-11-28 01:35:04
82	181105-181217	Unrelated carbonate (139)	-4.221	25.26	6.44235	12.0747	18.0684	24.1715	48.3653	2.02115	37.6743	6.55444	-0.518069	-0.120651	16.9449	0.360691	0.220681	2018-11-28 05:22:58
83	181105-181217	Unrelated carbonate (140)	-4.221	25.26	6.45207	12.0282	17.9767	23.9551	39.514	2.03322	37.6267	6.50824	-0.572982	-0.240147	8.43951	0.305701	0.100701	2018-11-28 09:23:18
84	181105-181217	Unrelated carbonate (141)	-4.221	25.26	6.44115	12.055	18.0291	24.1293	49.3009	2.02059	37.6541	6.53489	-0.536316	-0.12301	17.8927	0.342376	0.218061	2018-11-28 14:46:38
101	181105-181217	ETH-1	-4.221	25.26	6.41513	11.5159	17.3547	23.0325	40.3805	2.01261	37.102	5.99928	-0.648453	-0.128895	10.3244	0.230189	0.211801	2018-11-28 18:46:27
115	181105-181217	Unrelated carbonate (224)	-4.221	25.26	6.44328	11.4397	17.2687	22.7836	33.9018	2.04545	37.0238	5.92347	-0.687679	-0.221497	4.15163	0.190921	0.118432	2018-11-28 22:28:03
126	181105-181217	Unrelated carbonate (242)	-4.221	25.26	-5.5761	-5.28487	-11.5814	-10.7374	-13.1704	-10.1652	19.9198	-10.6676	-0.670287	-0.197672	3.11876	0.212095	0.136449	2018-11-29 02:29:20
130	181105-181217	Unrelated carbonate (253)	-4.221	25.26	-5.3963	-4.99924	-11.1084	-10.1239	-10.3013	-9.98384	20.2119	-10.3842	-0.660627	-0.151949	5.27407	0.22173	0.182974	2018-11-29 06:20:22
107	181105-181217	ETH-3	-4.221	25.26	6.17622	11.9377	17.9082	23.958	38.3593	1.74216	37.5345	6.41888	-0.269598	-0.058372	7.79079	0.609179	0.282727	2018-11-29 10:41:00
17	181105-181217	25C	-4.221	25.26	1.20852	31.4427	32.2334	63.9431	70.3238	-4.27224	57.5264	25.8112	0.044965	0.064794	5.86296	0.921965	0.412415	2018-11-29 15:31:48
7	181105-181217	1000C	-4.221	25.26	6.47549	10.8557	16.547	21.4855	33.055	2.10128	36.4256	5.34318	-0.862443	-0.336396	4.43424	0.016077	0.000705	2018-11-29 23:44:09
138	181105-181217	Unrelated carbonate (261)	-4.221	25.26	6.1137	11.8427	17.7399	23.7825	37.9876	1.67893	37.4375	6.32471	-0.278625	-0.042134	7.68251	0.600044	0.299068	2018-11-30 04:01:19
155	181105-181217	Unrelated carbonate (295)	-4.221	25.26	-5.51071	-5.19706	-11.1908	-10.4723	-9.00144	-10.0986	20.0096	-10.5805	-0.429984	-0.106372	7.11126	0.452637	0.23095	2018-11-30 11:49:22
18	181105-181217	25C	-4.221	25.26	-33.9321	6.89676	-28.4491	13.8178	-20.4279	-40.8765	32.4639	1.50026	0.020969	-0.023251	2.70233	0.906244	0.317564	2018-11-30 17:31:04
156	181105-181217	Unrelated carbonate (296)	-4.221	25.26	-5.50783	-5.12834	-11.1247	-10.3715	-10.5625	-10.0981	20.08	-10.5122	-0.434061	-0.142614	5.38523	0.448577	0.194868	2018-11-30 21:31:05
118	181105-181217	Unrelated carbonate (233)	-4.221	25.26	6.36048	11.3925	17.1592	22.7666	38.1717	1.95882	36.9757	5.87678	-0.664589	-0.144768	8.47954	0.213888	0.194309	2018-12-01 00:10:27
119	181105-181217	Unrelated carbonate (234)	-4.221	25.26	6.38395	11.367	17.1505	22.6602	38.6652	1.9848	36.9496	5.85143	-0.672434	-0.1985	8.98378	0.206027	0.139304	2018-12-01 05:29:46
131	181105-181217	Unrelated carbonate (254)	-4.221	25.26	-5.47693	-5.18234	-11.374	-10.536	-12.2844	-10.0631	20.0246	-10.566	-0.664723	-0.200271	3.70944	0.217957	0.137005	2018-12-01 10:34:02
132	181105-181217	Unrelated carbonate (255)	-4.221	25.26	-5.57458	-5.26169	-11.5449	-10.7339	-9.82965	-10.1644	19.9435	-10.6446	-0.657826	-0.240814	6.46695	0.224908	0.095788	2018-12-01 14:32:56
139	181105-181217	Unrelated carbonate (268)	-4.221	25.26	6.02357	11.7034	17.512	23.4958	37.6786	1.58785	37.295	6.18651	-0.27481	-0.046876	7.7513	0.603563	0.294099	2018-12-01 18:30:43
140	181105-181217	Unrelated carbonate (269)	-4.221	25.26	6.07691	11.7281	17.5969	23.5188	38.5563	1.64387	37.3201	6.21089	-0.269995	-0.073145	8.49843	0.608323	0.267116	2018-12-01 21:41:00
157	181105-181217	Unrelated carbonate (297)	-4.221	25.26	-5.60815	-5.39096	-11.4645	-10.863	-11.0353	-10.1954	19.8112	-10.773	-0.41406	-0.111409	5.53444	0.468725	0.229527	2018-12-02 03:59:19
158	181105-181217	Unrelated carbonate (298)	-4.221	25.26	-5.61908	-5.41948	-11.5065	-10.909	-7.39676	-10.206	19.782	-10.8013	-0.417033	-0.100514	9.30257	0.465772	0.241163	2018-12-02 07:27:29
141	181105-181217	Unrelated carbonate (270)	-4.221	25.26	6.11535	11.7932	17.7413	23.6918	43.8823	1.6825	37.3867	6.27549	-0.2308	-0.032888	13.5008	0.647361	0.308433	2018-12-03 16:46:40
8	181105-181217	1000C	-4.221	25.26	-16.7441	-7.05668	-24.9284	-14.3909	-25.9553	-22.0182	18.1305	-12.4032	-0.858257	-0.3322	5.63481	0.026841	0.00328	2018-12-04 15:17:57
19	181105-181217	25C	-4.221	25.26	-33.8959	7.72071	-27.6287	15.5349	-17.8145	-40.8681	33.3078	2.31891	0.022728	0.032994	3.7238	0.908014	0.377438	2018-12-04 17:23:19
20	181105-181217	25C	-4.221	25.26	-33.8356	7.9269	-27.354	15.8563	-14.609	-40.8113	33.5189	2.52367	0.039664	-0.059746	6.52796	0.924908	0.28165	2018-12-04 22:27:57
21	181105-181217	25C	-4.221	25.26	1.14703	30.0038	30.74	60.9432	70.5217	-4.28549	56.0525	24.3815	0.032695	0.033431	8.87809	0.90842	0.37177	2018-12-05 03:13:05
9	181105-181217	1000C	-4.221	25.26	6.27358	10.9447	16.4202	21.6723	33.0199	1.88252	36.5172	5.43205	-0.866751	-0.329632	4.44108	0.011753	0.000876	2018-12-05 16:59:20
133	181105-181217	Unrelated carbonate (256)	-4.221	25.26	-5.5525	-5.30783	-11.5761	-10.8179	-6.00368	-10.1391	19.8962	-10.6905	-0.666764	-0.232932	10.4241	0.216298	0.106655	2018-12-05 22:18:44
134	181105-181217	Unrelated carbonate (257)	-4.221	25.26	-5.56989	-5.33707	-11.606	-10.8069	-7.13778	-10.1566	19.8663	-10.7195	-0.650051	-0.163039	9.34834	0.233035	0.179621	2018-12-06 02:31:57
159	181105-181217	Unrelated carbonate (299)	-4.221	25.26	-5.60519	-5.35386	-11.4219	-10.7557	-5.4341	-10.1936	19.8492	-10.7361	-0.410745	-0.077512	11.1521	0.472161	0.269061	2018-12-06 05:10:05
147	181105-181217	Unrelated carbonate (277)	-4.221	25.26	-5.62077	-5.44645	-11.5399	-10.9273	-8.74313	-10.2068	19.7544	-10.8281	-0.422427	-0.064865	7.9891	0.460522	0.282767	2018-12-06 10:28:27
105	181105-181217	ETH-2	-4.221	25.26	-5.58661	-5.3636	-11.6658	-10.8774	-11.563	-10.1735	19.8391	-10.7458	-0.667022	-0.180921	4.92033	0.216173	0.162032	2018-12-06 13:05:26
22	181105-181217	25C	-4.221	25.26	-33.9253	6.92599	-28.3993	13.9435	-19.2771	-40.8702	32.4938	1.52929	0.036302	0.042665	3.8155	0.921805	0.389924	2018-12-06 17:34:33
135	181105-181217	Unrelated carbonate (258)	-4.221	25.26	-5.57976	-5.29817	-11.5833	-10.7738	-7.86273	-10.1686	19.9062	-10.6808	-0.65529	-0.207794	8.54453	0.227938	0.134531	2018-12-06 22:08:03
142	181105-181217	Unrelated carbonate (271)	-4.221	25.26	6.14205	11.9027	17.8492	23.925	42.2197	1.70698	37.4988	6.38422	-0.258583	-0.021512	11.6429	0.619011	0.320291	2018-12-07 06:32:53
120	181105-181217	Unrelated carbonate (235)	-4.221	25.26	6.44849	11.4984	17.3569	22.9344	39.2732	2.04886	37.0839	5.98176	-0.663346	-0.190088	9.24789	0.214746	0.143568	2018-12-07 11:04:01
23	181105-181217	25C	-4.221	25.26	0.924293	30.8534	31.3482	62.6683	68.9505	-4.55413	56.9234	25.2263	0.041734	0.008872	6.00549	0.91644	0.339979	2018-12-07 15:33:40
24	181105-181217	25C	-4.221	25.26	1.20036	31.2624	32.0352	63.4899	70.728	-4.27439	57.3416	25.632	0.03325	-0.011442	6.59738	0.907758	0.317751	2018-12-07 19:46:40
121	181105-181217	Unrelated carbonate (236)	-4.221	25.26	6.43622	11.487	17.3252	22.8981	40.2779	2.03618	37.0723	5.97052	-0.670904	-0.203163	10.2589	0.207155	0.129154	2018-12-08 00:13:06
148	181105-181217	Unrelated carbonate (278)	-4.221	25.26	-5.59264	-5.45915	-11.5216	-11.0218	-5.4642	-10.1764	19.7413	-10.8408	-0.420531	-0.134845	11.3183	0.462535	0.213445	2018-12-08 04:14:40
149	181105-181217	Unrelated carbonate (279)	-4.221	25.26	-5.57613	-5.3538	-11.3941	-10.7737	-5.55111	-10.1626	19.8492	-10.7361	-0.412853	-0.095876	11.0015	0.470192	0.254966	2018-12-08 08:16:53
85	181105-181217	Unrelated carbonate (142)	-4.221	25.26	6.44785	11.981	17.946	23.9958	40.7141	2.03045	37.5783	6.46129	-0.552899	-0.106984	9.70091	0.324819	0.229852	2018-12-08 14:16:47
86	181105-181217	Unrelated carbonate (143)	-4.221	25.26	6.45494	11.9936	17.9781	23.9504	41.4272	2.03756	37.5912	6.47382	-0.540917	-0.176268	10.3604	0.336752	0.1563	2018-12-08 18:32:22
136	181105-181217	Unrelated carbonate (259)	-4.221	25.26	-5.57533	-5.2954	-11.5735	-10.7219	-4.9752	-10.1639	19.909	-10.6781	-0.652681	-0.160881	11.4695	0.230827	0.187327	2018-12-08 22:30:43
137	181105-181217	Unrelated carbonate (260)	-4.221	25.26	-5.58279	-5.25589	-11.5597	-10.7028	-6.92384	-10.1734	19.9495	-10.6388	-0.670068	-0.220995	9.41791	0.213495	0.123782	2018-12-09 01:40:45
87	181105-181217	Unrelated carbonate (144)	-4.221	25.26	6.43949	11.9522	17.8902	23.8406	39.2784	2.02259	37.5488	6.43271	-0.571111	-0.201728	8.37324	0.306554	0.128605	2018-12-09 05:54:30
89	181105-181217	Unrelated carbonate (146)	-4.221	25.26	6.44407	11.9736	17.9379	23.8962	42.4826	2.02669	37.5707	6.45396	-0.549759	-0.189733	11.4352	0.327835	0.141117	2018-12-09 11:13:06
122	181105-181217	Unrelated carbonate (237)	-4.221	25.26	6.43951	11.4388	17.2918	22.8211	38.3714	2.04146	37.0229	5.92259	-0.660282	-0.183021	8.49845	0.217623	0.14858	2018-12-09 15:59:48
123	181105-181217	Unrelated carbonate (238)	-4.221	25.26	6.44895	11.4737	17.3319	22.8964	41.8728	2.05025	37.0587	5.95728	-0.664446	-0.178539	11.8203	0.213442	0.153126	2018-12-09 19:04:07
90	181105-181217	Unrelated carbonate (147)	-4.221	25.26	6.45977	12.0058	17.9699	23.9952	39.0132	2.04227	37.6037	6.48594	-0.565736	-0.15665	7.98932	0.31181	0.175774	2018-12-09 23:20:12
91	181105-181217	Unrelated carbonate (148)	-4.221	25.26	6.4651	12.0232	18.0033	24.0143	44.0549	2.04732	37.6215	6.50319	-0.555276	-0.172376	12.8406	0.322218	0.158717	2018-12-10 04:39:26
143	181105-181217	Unrelated carbonate (272)	-4.221	25.26	6.15322	11.84	17.8086	23.7296	40.0454	1.72121	37.4345	6.32189	-0.248986	-0.088387	9.64336	0.627869	0.248822	2018-12-10 10:12:53
144	181105-181217	Unrelated carbonate (273)	-4.221	25.26	6.14617	11.8629	17.8271	23.8564	42.2073	1.71283	37.4581	6.34471	-0.245852	-0.00997	11.7045	0.630949	0.332959	2018-12-10 14:10:53
92	181105-181217	Unrelated carbonate (149)	-4.221	25.26	6.43772	11.9926	17.9413	23.9088	39.1356	2.01922	37.5902	6.4729	-0.558415	-0.215009	8.15742	0.319027	0.112248	2018-12-11 00:52:05
124	181105-181217	Unrelated carbonate (239)	-4.221	25.26	6.46013	11.5699	17.4243	23.1229	37.7546	2.05866	37.1572	6.05285	-0.678604	-0.14736	7.62062	0.199202	0.185373	2018-12-11 04:41:46
125	181105-181217	Unrelated carbonate (240)	-4.221	25.26	6.47128	11.4988	17.3691	22.9405	38.3614	2.07317	37.0843	5.98213	-0.675132	-0.184984	8.33725	0.202662	0.144711	2018-12-11 08:45:40
38	181105-181217	Carrara	-4.221	25.26	6.46297	12.0789	18.042	24.1142	39.0147	2.043	37.6786	6.5586	-0.569227	-0.185002	7.84427	0.308149	0.143719	2018-12-11 15:12:41
167	181105-181217	Unrelated carbonate (012)	-4.221	25.26	6.26804	10.0986	15.6213	20.005	40.8516	1.9077	35.6504	4.59129	-0.82415	-0.288238	13.7288	0.054363	0.034453	2018-12-11 20:26:52
106	181105-181217	ETH-2	-4.221	25.26	-5.57642	-5.29137	-11.599	-10.7454	-15.8024	-10.1653	19.9131	-10.6741	-0.681376	-0.192752	0.456553	0.202638	0.158503	2018-12-12 00:37:21
127	181105-181217	Unrelated carbonate (243)	-4.221	25.26	-5.59025	-5.33579	-11.6097	-10.8351	0.726205	-10.1784	19.8676	-10.7182	-0.633992	-0.194091	17.3625	0.249929	0.157453	2018-12-12 06:09:54
39	181105-181217	Carrara	-4.221	25.26	6.45357	11.9631	17.9169	23.8561	34.2853	2.03722	37.56	6.44356	-0.570016	-0.208151	3.49235	0.307296	0.117786	2018-12-12 10:13:17
113	181105-181217	Unrelated carbonate (219)	-4.221	25.26	-5.60822	-5.3694	-11.4624	-10.7948	-11.8946	-10.1963	19.8333	-10.7515	-0.433155	-0.085821	4.61797	0.450232	0.275962	2018-12-12 14:37:00
114	181105-181217	Unrelated carbonate (219)	-4.221	25.26	-5.61145	-5.42046	-11.5057	-11.0077	-11.5037	-10.1979	19.781	-10.8023	-0.423182	-0.198415	5.12029	0.4602	0.153895	2018-12-12 18:24:34
25	181105-181217	25C	-4.221	25.26	-33.9109	7.75574	-27.5944	15.5721	-18.0606	-40.8854	33.3437	2.35376	0.039873	0.000153	3.42043	0.925523	0.350683	2018-12-12 21:41:23
40	181105-181217	Carrara	-4.221	25.26	6.44211	11.9865	17.94	23.9377	35.9386	2.02412	37.584	6.46684	-0.558323	-0.174732	5.06296	0.318858	0.153165	2018-12-13 01:45:50
108	181105-181217	ETH-3	-4.221	25.26	6.15259	11.8482	17.7954	23.7716	39.3874	1.72022	37.443	6.33006	-0.269275	-0.063694	8.98916	0.607041	0.274625	2018-12-13 06:06:58
109	181105-181217	ETH-3	-4.221	25.26	6.14443	11.856	17.7943	23.8167	38.8777	1.71123	37.451	6.33785	-0.26964	-0.035065	8.48779	0.606635	0.305923	2018-12-13 11:32:05
10	181105-181217	1000C	-4.221	25.26	-16.7355	-6.92761	-24.7909	-14.148	-30.6731	-22.0137	18.2627	-12.275	-0.854121	-0.345734	0.499118	0.03374	-0.003499	2018-12-13 20:54:51
41	181105-181217	Carrara	-4.221	25.26	6.46583	11.9348	17.8948	23.8572	41.1504	2.05134	37.531	6.41542	-0.576771	-0.151273	10.1954	0.300385	0.178124	2018-12-14 10:18:00
26	181105-181217	Unrelated carbonate (023)	-4.221	25.26	-33.7271	7.88096	-27.266	15.8469	-8.63491	-40.6939	33.4716	2.47778	0.058882	0.022154	12.5993	0.944448	0.375815	2018-12-14 15:14:21
93	181105-181217	Unrelated carbonate (150)	-4.221	25.26	6.43932	12.0576	18.0253	24.1096	46.5183	2.01854	37.6568	6.53747	-0.540745	-0.147378	15.1902	0.336215	0.181818	2018-12-14 18:24:11
102	181105-181217	ETH-1	-4.221	25.26	6.43589	11.4935	17.326	22.9089	40.4132	2.03559	37.079	5.977	-0.676138	-0.205482	10.3779	0.201424	0.118566	2018-12-15 00:16:49
116	181105-181217	Unrelated carbonate (225)	-4.221	25.26	6.44313	11.498	17.3838	23.0237	50.8688	2.04315	37.0835	5.98141	-0.631118	-0.102105	20.515	0.246258	0.232496	2018-12-15 04:38:53
94	181105-181217	Unrelated carbonate (151)	-4.221	25.26	6.46109	12.0936	18.0606	24.198	43.9124	2.04045	37.6936	6.57316	-0.563313	-0.132101	12.5683	0.313644	0.198085	2018-12-15 08:42:10
128	181105-181217	Unrelated carbonate (244)	-4.221	25.26	-5.56948	-5.25617	-11.5321	-10.6737	-9.29036	-10.1592	19.9491	-10.6391	-0.655691	-0.191071	6.99864	0.228698	0.165871	2018-12-15 13:29:26
129	181105-181217	Unrelated carbonate (245)	-4.221	25.26	-5.57011	-5.2486	-11.5398	-10.6721	-11.3944	-10.1601	19.9569	-10.6316	-0.670301	-0.204635	4.84567	0.214171	0.151167	2018-12-15 15:35:05
42	181105-181217	Carrara	-4.221	25.26	6.42296	11.9801	17.8928	23.9864	36.8718	2.00393	37.5775	6.46053	-0.578831	-0.114559	6.00122	0.298154	0.217299	2018-12-15 20:05:10
150	181105-181217	Unrelated carbonate (280)	-4.221	25.26	-5.59254	-5.28386	-11.3564	-10.7162	-12.1336	-10.1827	19.9208	-10.6666	-0.426777	-0.178372	4.18842	0.456787	0.181133	2018-12-16 01:38:44
151	181105-181217	Unrelated carbonate (281)	-4.221	25.26	-5.61486	-5.32244	-11.4087	-10.779	-12.6533	-10.2051	19.8814	-10.7049	-0.418386	-0.164212	3.76062	0.465172	0.19737	2018-12-16 06:24:28
95	181105-181217	Unrelated carbonate (152)	-4.221	25.26	6.36004	11.9017	17.7643	23.7921	40.313	1.93965	37.4972	6.3827	-0.56438	-0.149251	9.56105	0.312513	0.17835	2018-12-16 08:13:43
110	181105-181217	ETH-3	-4.221	25.26	6.10426	11.8498	17.759	23.7967	40.9264	1.66859	37.4447	6.33176	-0.257029	-0.042333	10.5317	0.61862	0.297729	2018-12-16 13:21:13
145	181105-181217	Unrelated carbonate (274)	-4.221	25.26	5.9666	11.5953	17.3702	23.2894	41.5002	1.53103	37.1843	6.07914	-0.250633	-0.03474	11.7363	0.625045	0.306764	2018-12-16 18:08:30
96	181105-181217	Unrelated carbonate (153)	-4.221	25.26	6.42616	11.961	17.8957	23.9039	41.1637	2.00805	37.5579	6.44152	-0.560696	-0.157368	10.1994	0.31608	0.168551	2018-12-16 21:33:45
117	181105-181217	Unrelated carbonate (226)	-4.221	25.26	5.44493	10.2066	15.0977	20.356	36.8055	1.0253	35.763	4.70045	-0.600887	-0.157967	10.4567	0.276746	0.171637	2018-12-17 03:39:36
103	181105-181217	ETH-1	-4.221	25.26	6.45077	11.3811	17.2431	22.6274	31.1809	2.05559	36.9638	5.86526	-0.663581	-0.258369	1.61506	0.213751	0.055974	2018-12-17 10:38:13
43	181105-181217	Carrara	-4.221	25.26	6.42209	11.9565	17.8649	23.8793	36.4523	2.00386	37.5533	6.43705	-0.582344	-0.172476	5.64129	0.294462	0.150938	2018-12-17 16:02:25
11	181105-181217	1000C	-4.221	25.26	-0.009848	-0.567816	-1.42149	-1.43368	4.52959	-4.3992	24.7389	-5.99305	-0.853547	-0.298711	5.66197	0.029423	0.037972	2018-12-17 18:56:12
12	181105-181217	1000C	-4.221	25.26	-16.7401	-6.93561	-24.8178	-14.1964	-30.5583	-22.0183	18.2545	-12.2829	-0.868942	-0.378621	0.638448	0.020226	-0.037088	2018-12-18 01:38:07
111	181105-181217	ETH-3	-4.221	25.26	6.13557	11.8405	17.7765	23.8128	38.4567	1.70235	37.4351	6.32245	-0.26294	-0.008171	8.11888	0.612391	0.336219	2018-12-18 06:29:46
112	181105-181217	ETH-3	-4.221	25.26	6.11361	11.7397	17.645	23.5419	37.0918	1.68262	37.3319	6.22234	-0.271728	-0.073564	7.01446	0.603635	0.262492	2018-12-18 12:55:29
104	181105-181217	ETH-1	-4.221	25.26	6.40761	11.4298	17.2597	22.734	33.6529	2.00775	37.0138	5.91376	-0.650461	-0.250443	3.96708	0.22671	0.062721	2018-12-18 16:09:26
169	181105-181217	Unrelated carbonate (014)	-4.221	25.26	-16.1396	-6.89018	-24.1434	-14.06	-22.8604	-21.3792	18.2997	-12.2391	-0.852731	-0.331812	7.83689	0.036432	0.016446	2018-12-19 19:03:09
196	190109-190131	Carrara	-4.221	25.26	6.44667	11.8829	17.871	23.7021	50.7351	2.0479	37.4644	6.35085	-0.530128	-0.200007	19.6187	0.337849	0.157803	2019-01-08 12:19:47
170	190109-190131	1000C	-4.221	25.26	-16.8112	-7.16937	-25.0873	-14.6137	-23.446	-22.1798	17.9446	-12.5835	-0.839353	-0.331263	8.52373	0.031267	0.001649	2019-01-08 16:46:12
183	190109-190131	25C	-4.221	25.26	0.42384	7.26581	7.65403	14.6226	28.9449	-4.2384	32.735	1.76329	0.070106	0.037674	13.9526	0.93895	0.359161	2019-01-08 21:30:18
223	190109-190131	ETH-2	-4.221	25.26	-5.50827	-5.22468	-11.4375	-10.5906	-8.93038	-10.1349	19.9165	-10.6708	-0.654591	-0.17038	7.2358	0.215583	0.149314	2019-01-09 01:29:37
224	190109-190131	ETH-2	-4.221	25.26	-5.56719	-5.24243	-11.5293	-10.6601	-11.8071	-10.1974	19.8984	-10.6884	-0.668789	-0.204917	4.41078	0.201565	0.118689	2019-01-09 05:27:48
237	190109-190131	Unrelated carbonate (219)	-4.221	25.26	-5.60113	-5.29821	-11.3845	-10.6639	-9.12105	-10.2317	19.8411	-10.7439	-0.432127	-0.096633	7.28855	0.43831	0.215767	2019-01-09 09:44:11
238	190109-190131	Unrelated carbonate (219)	-4.221	25.26	-5.61018	-5.47441	-11.5422	-11.0604	-4.98947	-10.2349	19.6601	-10.9195	-0.408055	-0.143177	11.8505	0.462526	0.174113	2019-01-09 15:08:52
171	190109-190131	1000C	-4.221	25.26	6.40576	10.9356	16.5668	21.5887	40.2659	2.03898	36.4913	5.40692	-0.849165	-0.39335	11.363	0.01985	-0.022014	2019-01-09 20:48:04
184	190109-190131	25C	-4.221	25.26	-33.0819	31.6471	-4.07001	64.2796	39.2059	-41.0541	57.8626	26.1373	0.041236	-0.015545	13.267	0.911235	0.351946	2019-01-10 00:45:17
197	190109-190131	Carrara	-4.221	25.26	6.38342	11.9238	17.8057	23.8223	44.4758	1.97858	37.5066	6.39177	-0.569155	-0.163492	13.5321	0.29983	0.184853	2019-01-10 03:23:59
214	190109-190131	ETH-1	-4.221	25.26	6.28571	11.3945	17.0872	22.6739	41.9777	1.89335	36.963	5.86449	-0.660703	-0.239412	12.2529	0.208539	0.114933	2019-01-10 08:44:28
215	190109-190131	ETH-1	-4.221	25.26	6.41386	11.5753	17.4027	23.0703	42.0957	2.02407	37.1485	6.04438	-0.657608	-0.209344	11.8746	0.211732	0.141671	2019-01-10 13:47:29
172	190109-190131	1000C	-4.221	25.26	-0.029513	-1.3552	-2.20774	-3.0476	5.36896	-4.40514	23.8792	-6.82697	-0.846048	-0.339955	8.0835	0.025188	0.004074	2019-01-11 00:03:45
185	190109-190131	25C	-4.221	25.26	0.324201	7.30811	7.57256	14.7709	29.1284	-4.34678	32.7787	1.80567	0.050726	0.099756	14.1575	0.920138	0.414346	2019-01-11 03:38:24
225	190109-190131	ETH-2	-4.221	25.26	-5.49339	-5.11317	-11.3258	-10.4105	-13.47	-10.1231	20.031	-10.5597	-0.667198	-0.212554	2.38529	0.204879	0.11435	2019-01-11 07:35:04
226	190109-190131	ETH-2	-4.221	25.26	-5.51927	-5.28946	-11.524	-10.7347	-12.386	-10.1443	19.8499	-10.7354	-0.666631	-0.185715	3.86413	0.205636	0.138738	2019-01-11 13:25:35
186	190109-190131	25C	-4.221	25.26	-33.0707	31.4743	-4.20482	63.9234	38.4475	-41.0358	57.685	25.965	0.058507	-0.01517	12.8481	0.929062	0.340021	2019-01-11 21:55:08
173	190109-190131	1000C	-4.221	25.26	-16.7875	-7.0504	-24.9565	-14.4129	-27.5414	-22.1589	18.0668	-12.465	-0.84778	-0.367081	4.03208	0.026339	-0.02804	2019-01-12 02:10:34
203	190109-190131	Unrelated carbonate (154)	-4.221	25.26	6.4042	12.0203	17.9916	24.0647	62.3929	1.9973	37.6057	6.48789	-0.501608	-0.117486	30.7026	0.368239	0.22131	2019-01-12 16:02:38
204	190109-190131	Unrelated carbonate (155)	-4.221	25.26	6.41385	12.0337	18.0193	24.0742	61.9041	2.00715	37.6194	6.50122	-0.49729	-0.134723	30.191	0.37265	0.204992	2019-01-13 00:40:55
252	190109-190131	Unrelated carbonate (246)	-4.221	25.26	6.43625	11.4361	17.2964	22.7832	43.0645	2.0532	37.0054	5.90562	-0.649788	-0.214746	13.0652	0.220664	0.130525	2019-01-13 18:18:20
232	190109-190131	ETH-3	-4.221	25.26	6.00422	11.6846	17.4878	23.4713	40.1399	1.58088	37.2617	6.15424	-0.260397	-0.033559	10.1993	0.609236	0.296184	2019-01-14 07:25:02
239	190109-190131	Unrelated carbonate (219)	-4.221	25.26	-5.5446	-5.31691	-11.3309	-10.7659	-8.63183	-10.1704	19.8218	-10.7627	-0.418025	-0.162095	7.76204	0.454817	0.162341	2019-01-14 10:36:59
266	190109-190131	Unrelated carbonate (282)	-4.221	25.26	-5.592	-5.34898	-11.4029	-10.7433	-6.05104	-10.22	19.789	-10.7945	-0.410017	-0.07478	10.5008	0.462953	0.242914	2019-01-14 15:17:52
174	190109-190131	1000C	-4.221	25.26	6.47864	13.048	18.7291	25.8789	44.4389	2.03921	38.6613	7.51189	-0.851396	-0.377471	11.1853	0.019963	-0.020781	2019-01-14 20:22:25
187	190109-190131	25C	-4.221	25.26	-33.8867	7.52178	-27.7833	15.086	-18.5317	-41.0303	33.0778	2.09576	0.047755	-0.014269	3.36952	0.921328	0.309076	2019-01-14 23:17:57
198	190109-190131	Carrara	-4.221	25.26	6.43642	12.0595	18.0011	24.046	44.1351	2.03039	37.6459	6.52688	-0.563366	-0.213211	12.8778	0.307495	0.12824	2019-01-15 03:03:23
205	190109-190131	Unrelated carbonate (157)	-4.221	25.26	6.42886	12.0334	17.9749	24.0408	45.441	2.02325	37.6191	6.5009	-0.55597	-0.166752	14.204	0.314981	0.170472	2019-01-15 08:07:34
206	190109-190131	Unrelated carbonate (158)	-4.221	25.26	6.4318	12.0472	18.0508	24.1395	63.2125	2.0259	37.6333	6.51467	-0.497922	-0.09769	31.4136	0.372942	0.233799	2019-01-15 13:47:15
175	190109-190131	1000C	-4.221	25.26	0.067868	-1.38277	-2.13189	-3.08962	0.321132	-4.29972	23.8506	-6.85466	-0.843354	-0.326911	2.97238	0.030936	0.013642	2019-01-15 16:23:00
207	190109-190131	Unrelated carbonate (159)	-4.221	25.26	6.44353	12.0701	18.0784	24.1756	10.3116	2.03762	37.6568	6.53746	-0.505064	-0.107676	-19.9609	0.366028	0.223388	2019-01-15 20:56:18
246	190109-190131	Unrelated carbonate (227)	-4.221	25.26	6.20233	11.1622	16.7978	22.2578	8.03198	1.81254	36.7245	5.63317	-0.633915	-0.186874	-20.1958	0.237891	0.148723	2019-01-16 00:44:35
247	190109-190131	Unrelated carbonate (228)	-4.221	25.26	6.43189	11.5173	17.4213	23.0761	10.4436	2.04553	37.0889	5.98657	-0.601529	-0.089105	-18.7678	0.270207	0.239327	2019-01-16 07:29:00
208	190109-190131	Unrelated carbonate (160)	-4.221	25.26	6.44027	12.0594	18.0626	24.21	10.4547	2.03453	37.6457	6.52674	-0.506842	-0.052809	-19.7982	0.364569	0.272832	2019-01-16 11:25:23
278	190109-190131	Unrelated carbonate (015)	-4.221	25.26	-16.0022	-7.14331	-24.2156	-14.6148	-5.11191	-21.3135	17.9695	-12.5594	-0.820324	-0.384823	26.504	0.057311	-0.042469	2019-01-16 16:01:31
188	190109-190131	25C	-4.221	25.26	1.17796	31.6576	32.392	64.3396	14.3729	-4.32635	57.7927	26.0695	0.025303	0.020738	-47.0773	0.89305	0.344056	2019-01-16 18:10:51
209	190109-190131	Unrelated carbonate (161)	-4.221	25.26	6.43709	12.0529	18.0445	24.162	9.5258	2.03136	37.6391	6.52034	-0.515065	-0.087002	-20.6837	0.356695	0.239211	2019-01-16 23:01:10
227	190109-190131	ETH-2	-4.221	25.26	-5.56466	-5.35275	-11.6456	-10.8918	-2.22369	-10.1906	19.785	-10.7983	-0.680003	-0.21736	14.3698	0.196147	0.115259	2019-01-17 04:08:26
253	190109-190131	Unrelated carbonate (247)	-4.221	25.26	-5.57149	-5.33022	-11.5988	-10.8442	-1.8278	-10.1988	19.8082	-10.7759	-0.647916	-0.214532	14.7345	0.228258	0.118171	2019-01-17 07:53:38
254	190109-190131	Unrelated carbonate (248)	-4.221	25.26	-5.5716	-5.22304	-11.4382	-10.5768	1.31916	-10.2029	19.9183	-10.669	-0.591301	-0.159684	17.7183	0.284761	0.170097	2019-01-17 11:24:26
228	190109-190131	ETH-2	-4.221	25.26	-5.5689	-5.40847	-11.6826	-10.9347	-2.20931	-10.1931	19.7278	-10.8538	-0.658016	-0.148681	14.5007	0.218558	0.180833	2019-01-17 16:49:42
176	190109-190131	1000C	-4.221	25.26	6.3504	10.6082	16.1992	20.9892	6.21908	1.99171	36.1551	5.08078	-0.835637	-0.332596	-21.0576	0.038448	0.004492	2019-01-17 22:45:42
189	190109-190131	25C	-4.221	25.26	-33.9634	7.11261	-28.2537	14.3302	-3.25442	-41.0975	32.6576	1.68816	0.044882	0.053321	19.8873	0.920398	0.369778	2019-01-18 00:54:05
177	190109-190131	1000C	-4.221	25.26	0.040231	-0.450047	-1.25026	-1.19219	0.625297	-4.36396	24.8089	-5.9251	-0.849606	-0.292566	1.46791	0.027113	0.044033	2019-01-18 05:59:18
233	190109-190131	ETH-3	-4.221	25.26	6.13914	11.7986	17.7487	23.6463	7.16143	1.72132	37.3785	6.26756	-0.253236	-0.087985	-22.1862	0.618021	0.23376	2019-01-18 09:27:58
240	190109-190131	Unrelated carbonate (219)	-4.221	25.26	-5.61305	-5.43546	-11.5246	-10.9492	-2.09253	-10.2394	19.7002	-10.8806	-0.425759	-0.109047	14.7215	0.450399	0.220339	2019-01-18 13:30:40
276	190109-190131	Unrelated carbonate (004)	-4.221	25.26	-16.0538	-7.25179	-24.3817	-14.736	-4.97261	-21.3648	17.8582	-12.6673	-0.829023	-0.289326	26.9256	0.051237	0.049905	2019-01-18 20:15:39
190	190109-190131	25C	-4.221	25.26	1.23071	32.0308	32.8291	65.1318	14.5125	-4.28343	58.176	26.4413	0.03879	0.041482	-47.6765	0.906557	0.344502	2019-01-19 00:31:27
267	190109-190131	Unrelated carbonate (283)	-4.221	25.26	-5.62388	-5.44149	-11.491	-10.9198	-0.602284	-10.2508	19.694	-10.8866	-0.37457	-0.06724	16.2608	0.501715	0.261564	2019-01-19 03:29:33
241	190109-190131	Unrelated carbonate (219)	-4.221	25.26	-5.57846	-5.31079	-11.3854	-10.7228	-2.78941	-10.2069	19.8282	-10.7565	-0.444124	-0.130868	13.7256	0.432691	0.20108	2019-01-19 07:02:01
210	190109-190131	Unrelated carbonate (162)	-4.221	25.26	6.44548	12.0504	18.0076	24.0913	7.86349	2.04044	37.6365	6.51783	-0.557471	-0.151082	-22.3002	0.316014	0.169651	2019-01-19 11:03:06
268	190109-190131	Unrelated carbonate (284)	-4.221	25.26	-5.60027	-5.28289	-11.3178	-10.5957	-1.06557	-10.2314	19.8569	-10.7286	-0.380727	-0.058492	15.4458	0.495977	0.271319	2019-01-19 15:22:25
199	190109-190131	Carrara	-4.221	25.26	6.50035	12.1186	18.1207	24.1541	7.16541	2.09676	37.7064	6.58561	-0.568813	-0.224454	-23.1634	0.304946	0.097661	2019-01-19 21:51:24
200	190109-190131	Carrara	-4.221	25.26	6.42697	12.0344	17.9675	24.051	6.93721	2.02119	37.6201	6.50188	-0.562315	-0.158687	-23.1492	0.311537	0.160259	2019-01-20 02:23:27
211	190109-190131	Unrelated carbonate (163)	-4.221	25.26	6.43944	12.0563	18.0507	24.2006	9.33378	2.03375	37.6426	6.5237	-0.514663	-0.056046	-20.8789	0.358976	0.258528	2019-01-20 04:48:22
216	190109-190131	ETH-1	-4.221	25.26	6.44923	11.5567	17.4152	23.0627	7.04545	2.06267	37.1293	6.02575	-0.663534	-0.179928	-22.1604	0.211293	0.13881	2019-01-20 10:15:49
229	190109-190131	ETH-2	-4.221	25.26	-5.52139	-5.17723	-11.4268	-10.5336	-2.87873	-10.1507	19.9653	-10.6235	-0.677075	-0.208194	13.3054	0.202332	0.128869	2019-01-20 17:52:04
265	190109-190131	Unrelated carbonate (275)	-4.221	25.26	6.07046	11.8487	17.773	23.8285	9.93257	1.64584	37.4302	6.31764	-0.207628	-0.009058	-19.5199	0.664248	0.302631	2019-01-20 22:12:10
255	190109-190131	Unrelated carbonate (249)	-4.221	25.26	-5.5711	-5.26253	-11.4791	-10.6689	-0.294869	-10.2008	19.8777	-10.7084	-0.594095	-0.1734	16.1566	0.285083	0.163288	2019-01-21 02:18:37
234	190109-190131	ETH-3	-4.221	25.26	6.15505	11.8341	17.7807	23.7595	7.10412	1.73706	37.4149	6.30287	-0.27252	-0.047574	-22.3257	0.599951	0.26425	2019-01-21 06:35:51
259	190109-190131	Unrelated carbonate (262)	-4.221	25.26	6.11297	11.8497	17.8108	23.8533	9.19095	1.69138	37.4311	6.31854	-0.215011	0.013152	-20.2859	0.657111	0.322824	2019-01-21 10:58:32
242	190109-190131	Unrelated carbonate (219)	-4.221	25.26	-5.68526	-5.49164	-11.6622	-11.0715	-3.10409	-10.3147	19.6426	-10.9365	-0.434544	-0.119724	13.8839	0.443971	0.216957	2019-01-21 17:53:59
178	190109-190131	1000C	-4.221	25.26	6.47712	11.142	16.8376	22.1091	6.68614	2.10786	36.7031	5.61242	-0.856699	-0.292408	-21.7502	0.020541	0.024471	2019-01-21 21:00:44
269	190109-190131	Unrelated carbonate (285)	-4.221	25.26	-5.6043	-5.38271	-11.4262	-10.7399	-0.126019	-10.232	19.7543	-10.8281	-0.387508	-0.003532	16.6057	0.490895	0.331354	2019-01-22 01:46:18
217	190109-190131	ETH-1	-4.221	25.26	6.44929	11.51	17.3553	22.9814	7.54829	2.06446	37.0813	5.97925	-0.677089	-0.167174	-21.5835	0.198968	0.144848	2019-01-22 13:17:48
191	190109-190131	25C	-4.221	25.26	-0.026295	-3.51048	-3.43487	-6.9839	-0.821325	-4.32167	21.6649	-8.97482	0.043946	0.024904	6.1359	0.917887	0.357435	2019-01-22 17:51:08
218	190109-190131	ETH-1	-4.221	25.26	6.45761	11.5534	17.3963	23.0558	6.69337	2.07177	37.1259	6.02252	-0.687558	-0.180362	-22.5048	0.188826	0.130373	2019-01-22 22:06:59
248	190109-190131	Unrelated carbonate (229)	-4.221	25.26	6.43637	11.6083	17.4978	23.2503	9.19216	2.04698	37.1823	6.0772	-0.619334	-0.098638	-20.1608	0.256604	0.210012	2019-01-23 01:53:18
235	190109-190131	ETH-3	-4.221	25.26	6.16282	11.9269	17.8846	23.9751	7.01683	1.74196	37.5103	6.39537	-0.268656	-0.020481	-22.5947	0.604433	0.285895	2019-01-23 07:31:46
260	190109-190131	Unrelated carbonate (263)	-4.221	25.26	6.1468	11.9243	17.926	24.0099	9.45759	1.7249	37.5077	6.3928	-0.20904	0.018723	-20.2041	0.663615	0.324115	2019-01-23 11:20:06
179	190109-190131	1000C	-4.221	25.26	-17.1566	-7.32687	-25.6179	-14.9258	-6.93082	-22.5443	17.7836	-12.7397	-0.865077	-0.330765	26.2838	0.020824	0.015637	2019-01-23 15:42:31
277	190109-190131	Unrelated carbonate (007)	-4.221	25.26	-17.1503	-7.31005	-25.591	-14.8747	-6.55876	-22.5381	17.8009	-12.723	-0.860802	-0.312782	26.6271	0.025277	0.033653	2019-01-23 19:40:23
192	190109-190131	25C	-4.221	25.26	-0.028919	-3.32694	-3.25409	-6.64945	0.015905	-4.3313	21.8535	-8.79191	0.046953	-0.006688	6.61738	0.921321	0.329528	2019-01-23 23:26:35
261	190109-190131	Unrelated carbonate (264)	-4.221	25.26	6.14982	11.9536	17.9597	24.0656	9.25232	1.72706	37.5377	6.42196	-0.20741	0.015293	-20.4622	0.665487	0.318808	2019-01-24 03:48:05
243	190109-190131	Unrelated carbonate (219)	-4.221	25.26	-5.60397	-5.23734	-11.322	-10.5501	-2.45535	-10.237	19.9037	-10.6832	-0.426076	-0.103948	13.9458	0.454156	0.237859	2019-01-24 08:10:20
270	190109-190131	Unrelated carbonate (286)	-4.221	25.26	-5.6013	-5.3434	-11.3786	-10.7686	-0.782328	-10.2302	19.7947	-10.7889	-0.381261	-0.111626	15.8562	0.498712	0.230902	2019-01-24 12:03:25
193	190109-190131	25C	-4.221	25.26	-33.9074	7.53697	-27.8013	15.1776	-3.18546	-41.0531	33.0934	2.11094	0.036569	0.045874	19.0514	0.915829	0.358441	2019-01-24 19:16:53
212	190109-190131	Unrelated carbonate (164)	-4.221	25.26	6.44789	12.1083	18.0606	24.2263	8.10046	2.04089	37.696	6.57552	-0.564154	-0.133736	-22.1828	0.312338	0.167372	2019-01-25 05:47:02
249	190109-190131	Unrelated carbonate (230)	-4.221	25.26	6.38631	11.5061	17.3362	23.0834	8.44661	1.99709	37.0774	5.97549	-0.627538	-0.059796	-20.6384	0.249804	0.242286	2019-01-25 09:44:05
271	190109-190131	Unrelated carbonate (288)	-4.221	25.26	-5.53396	-5.21663	-11.22	-10.5217	-2.42089	-10.1627	19.9248	-10.6627	-0.416031	-0.116914	13.8633	0.464788	0.22711	2019-01-25 14:06:33
180	190109-190131	1000C	-4.221	25.26	-0.056774	-1.38124	-2.27971	-3.0997	-0.028684	-4.4334	23.8525	-6.85286	-0.8644	-0.340064	2.7518	0.019233	-0.00692	2019-01-25 18:30:52
194	190109-190131	25C	-4.221	25.26	-0.007895	-4.39526	-4.29751	-8.78143	-1.30011	-4.26907	20.7559	-9.85659	0.032372	-0.010324	7.39111	0.907703	0.333216	2019-01-25 21:35:40
230	190109-190131	ETH-2	-4.221	25.26	-5.56689	-5.33358	-11.6222	-10.8594	-2.74809	-10.1937	19.8047	-10.7792	-0.673012	-0.223146	13.8007	0.210876	0.121555	2019-01-26 01:13:31
256	190109-190131	Unrelated carbonate (250)	-4.221	25.26	-5.5724	-5.31856	-11.5938	-10.8587	-3.07561	-10.2002	19.8202	-10.7642	-0.653375	-0.252563	13.4436	0.23048	0.092053	2019-01-26 05:22:52
257	190109-190131	Unrelated carbonate (251)	-4.221	25.26	-5.5781	-5.29321	-11.5332	-10.7328	-1.06764	-10.2072	19.8462	-10.739	-0.611239	-0.176319	15.4402	0.272342	0.169421	2019-01-26 09:49:55
219	190109-190131	ETH-1	-4.221	25.26	6.43817	11.3813	17.2145	22.7804	6.441	2.05729	36.9491	5.85097	-0.678986	-0.109101	-22.4027	0.199745	0.188608	2019-01-26 13:57:39
220	190109-190131	ETH-1	-4.221	25.26	6.41953	11.4312	17.2557	22.8221	6.14062	2.03546	37.0004	5.90074	-0.66783	-0.166964	-22.77	0.210901	0.129008	2019-01-26 18:37:44
250	190109-190131	Unrelated carbonate (231)	-4.221	25.26	6.42902	11.4724	17.3799	22.9851	8.11229	2.04412	37.0427	5.94178	-0.595572	-0.089143	-20.9432	0.282489	0.207313	2019-01-26 21:44:07
201	190109-190131	Carrara	-4.221	25.26	6.44453	11.9652	17.9152	23.9259	6.37452	2.04257	37.549	6.43291	-0.564502	-0.144197	-23.5821	0.313229	0.148981	2019-01-27 02:39:01
213	190109-190131	Unrelated carbonate (165)	-4.221	25.26	6.43773	12.036	18.0048	24.1037	7.79781	2.03267	37.6217	6.50341	-0.538199	-0.110401	-22.3284	0.339338	0.182493	2019-01-27 05:45:12
262	190109-190131	Unrelated carbonate (265)	-4.221	25.26	6.10958	11.8619	17.9863	23.9162	19.7331	1.68729	37.4436	6.33071	-0.05103	0.050481	-10.0715	0.821253	0.346909	2019-01-28 16:09:45
195	190109-190131	25C	-4.221	25.26	0.35427	6.89671	7.20177	13.882	2.23368	-4.29934	32.356	1.39562	0.053253	0.040478	-11.5846	0.926672	0.353079	2019-01-28 21:49:24
263	190109-190131	Unrelated carbonate (266)	-4.221	25.26	6.10912	11.832	17.8318	23.8199	14.1229	1.68791	37.4129	6.30085	-0.173241	0.015643	-15.46	0.700543	0.310398	2019-01-29 01:57:25
244	190109-190131	Unrelated carbonate (219)	-4.221	25.26	-5.60255	-5.41168	-11.4779	-10.8983	0.082801	-10.229	19.7246	-10.857	-0.412951	-0.105407	16.8743	0.469833	0.246013	2019-01-29 06:38:25
245	190109-190131	Unrelated carbonate (219)	-4.221	25.26	-5.5992	-5.37717	-11.4537	-10.861	-1.948	-10.2267	19.76	-10.8226	-0.426012	-0.137047	14.7366	0.457056	0.21381	2019-01-29 08:19:17
272	190109-190131	Unrelated carbonate (289)	-4.221	25.26	-5.25527	-4.83333	-10.5256	-9.75205	-0.88538	-9.87822	20.3179	-10.2814	-0.38189	-0.109862	14.3525	0.500606	0.240329	2019-01-29 14:38:37
221	190109-190131	ETH-1	-4.221	25.26	6.35648	11.4409	17.2054	22.8492	6.45161	1.96751	37.0105	5.91056	-0.662082	-0.159765	-22.4211	0.217827	0.128652	2019-01-29 19:18:29
181	190109-190131	1000C	-4.221	25.26	6.43615	10.5373	16.1915	20.8583	5.14628	2.08626	36.082	5.00989	-0.862079	-0.320425	-22.0552	0.02055	-0.034957	2019-01-29 23:50:15
251	190109-190131	Unrelated carbonate (232)	-4.221	25.26	6.30677	11.2898	17.0589	22.624	8.44651	1.91979	36.8554	5.76012	-0.608327	-0.081155	-20.1443	0.271215	0.20918	2019-01-30 02:10:08
202	190109-190131	Carrara	-4.221	25.26	6.44291	12.0212	17.9582	24.0961	5.81857	2.03876	37.6065	6.48867	-0.574944	-0.088608	-24.2258	0.304111	0.197904	2019-01-30 07:54:51
231	190109-190131	ETH-2	-4.221	25.26	-5.56621	-5.2336	-11.5285	-10.6852	-1.39351	-10.1967	19.9074	-10.6796	-0.677749	-0.248029	14.9765	0.209261	0.100476	2019-01-30 12:55:26
258	190109-190131	Unrelated carbonate (252)	-4.221	25.26	-5.57812	-5.31925	-11.5568	-10.8306	2.41192	-10.2063	19.8195	-10.7649	-0.609418	-0.222763	19.0297	0.276924	0.127401	2019-01-30 15:29:13
182	190109-190131	1000C	-4.221	25.26	-17.0414	-7.33563	-25.5072	-15.0101	-5.31996	-22.4204	17.7744	-12.7487	-0.863829	-0.398616	27.8379	0.029016	-0.047597	2019-01-30 20:30:56
236	190109-190131	ETH-3	-4.221	25.26	6.14292	11.8554	17.807	23.8594	6.14501	1.72328	37.4369	6.32414	-0.255008	0.007885	-23.2847	0.620486	0.296687	2019-01-31 00:05:13
264	190109-190131	Unrelated carbonate (267)	-4.221	25.26	6.09258	11.7905	17.7363	23.6794	12.5642	1.6717	37.3703	6.25954	-0.209736	-0.039529	-16.8768	0.665268	0.246778	2019-01-31 03:11:44
273	190109-190131	Unrelated carbonate (290)	-4.221	25.26	-5.59706	-5.07286	-11.1463	-10.2713	-3.63757	-10.2357	20.0727	-10.5193	-0.418062	-0.152937	12.4077	0.466374	0.200811	2019-01-31 08:24:25
274	190109-190131	Unrelated carbonate (291)	-4.221	25.26	-5.6133	-5.36032	-11.4526	-10.8047	-2.68858	-10.2425	19.7774	-10.8058	-0.426948	-0.114048	13.9652	0.457814	0.243369	2019-01-31 12:16:28
275	190109-190131	Unrelated carbonate (292)	-4.221	25.26	-5.61986	-5.41052	-11.4842	-10.8834	-2.22667	-10.2476	19.7258	-10.8558	-0.402541	-0.09265	14.5425	0.482047	0.266632	2019-01-31 15:54:15
222	190109-190131	ETH-1	-4.221	25.26	6.42879	11.4859	17.3179	22.93	6.20089	2.04337	37.0566	5.95524	-0.669351	-0.169727	-22.8249	0.2121	0.108412	2019-01-31 23:55:09
357	190405-190502	Unrelated carbonate (384)	-4.221	25.26	-12.3628	-6.37404	-19.2086	-12.7986	-20.8753	-17.4298	18.6395	-11.9095	-0.273771	-0.092392	4.74012	0.615585	0.233283	2019-04-05 02:58:46
334	190405-190502	ETH-3	-4.221	25.26	6.1442	11.8557	17.7835	23.7396	30.7886	1.73644	37.4682	6.35449	-0.279642	-0.109691	0.636179	0.60701	0.258062	2019-04-05 10:44:02
362	190405-190502	Unrelated carbonate (411)	-4.221	25.26	4.21189	13.6793	17.6155	27.4331	33.011	-0.402433	39.3605	8.19009	-0.231751	-0.109565	1.3009	0.6555	0.262031	2019-04-05 15:45:04
279	190405-190502	1000C	-4.221	25.26	-17.4338	-7.45612	-26.013	-15.171	-30.6527	-22.8262	17.531	-12.9847	-0.851584	-0.319245	2.32643	0.032052	-0.008486	2019-04-05 21:14:23
294	190405-190502	25C	-4.221	25.26	-33.9531	6.79383	-28.5614	13.5826	-20.1918	-41.0651	32.3219	1.36257	0.028153	-0.050795	3.16859	0.921456	0.308123	2019-04-05 23:28:19
308	190405-190502	ETH-1	-4.221	25.26	6.42156	11.4534	17.2708	22.7716	28.3287	2.04864	37.051	5.94983	-0.676665	-0.260212	-1.26464	0.206014	0.095788	2019-04-06 07:31:14
351	190405-190502	Unrelated carbonate (383)	-4.221	25.26	-11.2582	1.56821	-10.3771	3.03343	-6.36625	-16.5404	26.859	-3.93651	-0.289126	-0.105232	2.60824	0.599586	0.238927	2019-04-06 13:32:56
323	190405-190502	ETH-2	-4.221	25.26	-5.53951	-5.17474	-11.4319	-10.5362	-14.4582	-10.1591	19.8651	-10.7206	-0.665849	-0.21579	1.55259	0.218866	0.10758	2019-04-06 18:54:01
335	190405-190502	ETH-3	-4.221	25.26	6.12683	11.7578	17.6752	23.576	30.8419	1.72143	37.3668	6.25619	-0.273091	-0.076002	0.89663	0.614145	0.2909	2019-04-07 07:20:16
304	190405-190502	Unrelated carbonate (029)	-4.221	25.26	4.57047	12.2875	16.5582	24.5994	31.9158	0.033307	37.9188	6.79166	-0.288789	-0.123462	2.56193	0.598415	0.241101	2019-04-07 12:17:03
309	190405-190502	ETH-1	-4.221	25.26	6.44648	11.4786	17.3023	22.9047	32.5617	2.07442	37.077	5.97509	-0.695739	-0.179978	2.77094	0.18705	0.178949	2019-04-07 21:54:16
366	190405-190502	Unrelated carbonate (425)	-4.221	25.26	2.83775	8.75701	11.285	17.3603	23.9121	-1.69405	34.2681	3.25038	-0.273726	-0.226427	3.48352	0.614079	0.123882	2019-04-08 01:48:44
352	190405-190502	Unrelated carbonate (383)	-4.221	25.26	-11.2813	1.55127	-10.4246	3.01473	-7.2893	-16.5646	26.8415	-3.95347	-0.296338	-0.090044	1.7351	0.592466	0.255465	2019-04-08 07:02:03
324	190405-190502	ETH-2	-4.221	25.26	-5.55361	-5.11087	-11.3956	-10.4069	-12.6309	-10.1766	19.9313	-10.6564	-0.67763	-0.213476	3.29812	0.207069	0.11203	2019-04-08 10:46:27
295	190405-190502	25C	-4.221	25.26	-33.7881	8.0098	-27.2352	16.0846	-17.9072	-40.9332	33.5804	2.5833	0.03019	0.000528	2.94439	0.923502	0.363573	2019-04-08 16:53:38
280	190405-190502	1000C	-4.221	25.26	-0.014717	-0.808678	-1.67493	-1.93794	-2.48466	-4.39809	24.3721	-6.3488	-0.865367	-0.321763	-0.881887	0.016818	0.004491	2019-04-08 23:27:24
358	190405-190502	Unrelated carbonate (384)	-4.221	25.26	-12.3196	-6.28509	-19.0924	-12.7023	-24.6119	-17.3868	18.7315	-11.8203	-0.288435	-0.173967	0.683017	0.600986	0.153178	2019-04-09 02:34:59
336	190405-190502	ETH-3	-4.221	25.26	6.08793	11.7957	17.6608	23.6497	31.5025	1.67832	37.4062	6.29438	-0.284229	-0.078978	1.5055	0.603537	0.284372	2019-04-09 08:05:53
281	190405-190502	1000C	-4.221	25.26	6.42754	11.3743	17.0215	22.5318	29.7278	2.05796	36.9691	5.87044	-0.850898	-0.338434	0.241479	0.030696	0.006184	2019-04-09 18:51:14
296	190405-190502	25C	-4.221	25.26	-33.8182	7.68537	-27.5843	15.4478	-19.9061	-40.9534	33.2446	2.25758	0.019622	0.0174	1.56919	0.912871	0.380239	2019-04-09 23:33:47
297	190405-190502	25C	-4.221	25.26	0.049832	-3.09642	-2.97567	-6.16511	-4.27385	-4.24396	22.0037	-8.64623	0.017628	0.018254	1.75983	0.909829	0.364936	2019-04-10 15:13:44
282	190405-190502	1000C	-4.221	25.26	-16.7902	-7.13592	-25.0607	-14.5519	-32.9208	-22.1481	17.861	-12.6646	-0.867158	-0.335944	-1.35018	0.016137	-0.019367	2019-04-10 19:39:21
325	190405-190502	ETH-2	-4.221	25.26	-5.55166	-5.22543	-11.5171	-10.6394	-15.7151	-10.1702	19.8127	-10.7715	-0.689371	-0.218162	0.38843	0.195374	0.109665	2019-04-10 23:16:05
353	190405-190502	Unrelated carbonate (383)	-4.221	25.26	-11.2855	1.63455	-10.3375	3.18556	-8.0701	-16.5722	26.9277	-3.86983	-0.285695	-0.086044	0.788263	0.603531	0.260677	2019-04-11 08:21:09
337	190405-190502	ETH-3	-4.221	25.26	6.06407	11.8152	17.6509	23.7396	31.1624	1.65202	37.4265	6.31405	-0.288517	-0.029785	1.1627	0.599706	0.334392	2019-04-11 11:57:54
359	190405-190502	Unrelated carbonate (384)	-4.221	25.26	-12.3386	-5.99612	-18.803	-12.0853	-22.0478	-17.4179	19.0306	-11.5301	-0.259421	-0.130673	2.76117	0.630445	0.203402	2019-04-11 15:33:28
310	190405-190502	ETH-1	-4.221	25.26	5.91244	11.1567	16.4679	22.174	28.0901	1.51375	36.7451	5.65307	-0.655804	-0.257995	-0.381731	0.228481	0.088189	2019-04-12 02:15:27
283	190405-190502	1000C	-4.221	25.26	-0.101748	-1.49258	-2.42901	-3.29275	-2.00015	-4.46602	23.6643	-7.03535	-0.858036	-0.310752	1.04212	0.024625	0.016289	2019-04-12 16:25:38
298	190405-190502	25C	-4.221	25.26	1.22891	32.742	33.5138	66.5262	68.8809	-4.29988	59.1019	27.3395	0.02619	-0.028103	2.00403	0.917779	0.358795	2019-04-12 20:29:59
326	190405-190502	ETH-2	-4.221	25.26	-5.55396	-5.26539	-11.5499	-10.72	-15.7598	-10.1712	19.7713	-10.8116	-0.680669	-0.219328	0.424405	0.204305	0.110591	2019-04-13 11:28:57
367	190405-190502	Unrelated carbonate (425)	-4.221	25.26	2.78232	8.66254	11.1307	17.1738	19.4048	-1.75	34.1704	3.15564	-0.277289	-0.222415	-0.69109	0.611665	0.12201	2019-04-13 15:53:32
338	190405-190502	ETH-3	-4.221	25.26	6.12474	11.8096	17.7097	23.6834	31.6318	1.71727	37.4205	6.30825	-0.287437	-0.073476	1.56497	0.601302	0.284885	2019-04-14 00:11:31
363	190405-190502	Unrelated carbonate (411)	-4.221	25.26	4.16136	13.6684	17.5603	27.4232	32.7712	-0.456203	39.3493	8.17923	-0.223516	-0.097631	1.14335	0.666023	0.260303	2019-04-14 07:39:22
311	190405-190502	ETH-1	-4.221	25.26	6.44293	11.4674	17.2903	22.8896	29.0233	2.07103	37.0655	5.96392	-0.693049	-0.172772	-0.640012	0.191238	0.176995	2019-04-14 11:15:14
347	190405-190502	Unrelated carbonate (332)	-4.221	25.26	-2.91158	13.3585	9.90122	26.6935	24.4917	-8.02771	39.0452	7.88423	-0.184633	-0.196718	1.23104	0.705648	0.152432	2019-04-15 05:42:05
327	190405-190502	ETH-2	-4.221	25.26	-5.54913	-5.21324	-11.4767	-10.5738	-14.2302	-10.168	19.8253	-10.7592	-0.66316	-0.176381	1.87079	0.222126	0.158795	2019-04-15 16:17:45
284	190405-190502	1000C	-4.221	25.26	6.43985	13.1443	18.7837	26.1356	34.4388	2.0059	38.8015	7.6478	-0.851491	-0.317377	1.35775	0.031155	0.021255	2019-04-15 18:53:18
312	190405-190502	ETH-1	-4.221	25.26	6.45581	11.4705	17.3222	22.8871	30.1225	2.08472	37.0686	5.96693	-0.677882	-0.181207	0.407947	0.206833	0.166215	2019-04-16 05:04:42
368	190405-190502	Unrelated carbonate (425)	-4.221	25.26	2.80418	8.66161	11.1698	17.1777	21.6661	-1.72653	34.1694	3.15466	-0.260159	-0.216789	1.50412	0.629488	0.125529	2019-04-16 11:19:31
354	190405-190502	Unrelated carbonate (383)	-4.221	25.26	-11.2385	1.7114	-10.211	3.3407	-7.2619	-16.5246	27.0072	-3.79276	-0.282372	-0.084853	1.40186	0.607342	0.263185	2019-04-16 17:56:13
285	190405-190502	1000C	-4.221	25.26	-18.0139	-7.65328	-26.803	-15.5567	-35.4957	-23.4407	17.3283	-13.1814	-0.858171	-0.313624	-1.66347	0.025132	0.011001	2019-04-16 22:11:26
339	190405-190502	ETH-3	-4.221	25.26	6.11643	11.85	17.7472	23.7936	34.7552	1.70688	37.4624	6.34885	-0.281329	-0.045747	4.52736	0.608202	0.310954	2019-04-16 23:06:16
313	190405-190502	ETH-1	-4.221	25.26	6.4322	11.4833	17.3064	22.917	33.5459	2.05894	37.082	5.97993	-0.681687	-0.177432	3.73262	0.203305	0.168153	2019-04-17 13:25:24
286	190405-190502	1000C	-4.221	25.26	-0.013397	-0.496935	-1.36793	-1.35302	-1.64613	-4.40824	24.6948	-6.03575	-0.865973	-0.359756	-0.656211	0.017066	-0.034581	2019-04-17 22:45:33
328	190405-190502	ETH-2	-4.221	25.26	-5.54442	-5.20786	-11.476	-10.6035	-16.6087	-10.1631	19.8309	-10.7539	-0.672698	-0.217191	-0.562233	0.21265	0.117755	2019-04-18 04:54:44
340	190405-190502	ETH-3	-4.221	25.26	6.13636	11.8456	17.7644	23.77	29.2905	1.72841	37.4577	6.34435	-0.280577	-0.060003	-0.790178	0.609253	0.294014	2019-04-18 18:14:08
299	190405-190502	25C	-4.221	25.26	-33.7878	8.16674	-27.1061	16.3522	-19.3005	-40.9387	33.7429	2.74091	0.009669	-0.047526	1.21504	0.902991	0.306019	2019-04-18 23:44:23
314	190405-190502	ETH-1	-4.221	25.26	6.32626	11.3367	17.0572	22.5634	30.4622	1.95077	36.9305	5.83294	-0.675627	-0.233266	1.13526	0.209757	0.105512	2019-04-19 11:38:33
355	190405-190502	Unrelated carbonate (383)	-4.221	25.26	-11.2676	1.63563	-10.3289	3.16294	-8.63433	-16.553	26.9288	-3.86879	-0.296665	-0.110731	0.197586	0.593139	0.235779	2019-04-19 16:37:15
360	190405-190502	Unrelated carbonate (384)	-4.221	25.26	-12.3567	-6.31335	-19.1556	-12.7176	-20.468	-17.4255	18.7023	-11.8486	-0.286153	-0.132553	5.03086	0.60377	0.210923	2019-04-19 20:47:44
329	190405-190502	ETH-2	-4.221	25.26	-5.5765	-5.17032	-11.4723	-10.5344	-14.2518	-10.1989	19.8698	-10.7161	-0.672738	-0.222833	1.79326	0.212725	0.113585	2019-04-19 21:57:48
348	190405-190502	Unrelated carbonate (332)	-4.221	25.26	-2.92894	13.2585	9.79241	26.5643	27.1555	-8.04264	38.9417	7.78387	-0.177421	-0.125292	4.04753	0.713997	0.220955	2019-04-20 04:47:09
364	190405-190502	Unrelated carbonate (411)	-4.221	25.26	4.16092	13.6379	17.5282	27.4021	33.3938	-0.455554	39.3178	8.1487	-0.225126	-0.058157	1.80647	0.665859	0.293334	2019-04-20 08:40:32
315	190405-190502	ETH-1	-4.221	25.26	6.46063	11.6741	17.542	23.2813	31.0308	2.08238	37.2794	6.17142	-0.664673	-0.19852	0.888957	0.221227	0.140505	2019-04-20 22:34:55
369	190405-190502	Unrelated carbonate (479)	-4.221	25.26	5.91711	3.94497	9.77311	7.86199	15.8935	1.78528	29.2793	-1.58875	-0.231269	-0.043117	1.74674	0.659701	0.309435	2019-04-21 16:37:36
370	190405-190502	Unrelated carbonate (480)	-4.221	25.26	11.1403	0.612845	11.8481	1.16976	15.5472	7.50853	25.8177	-4.94659	-0.250727	-0.056134	2.42563	0.640102	0.295675	2019-04-21 20:30:05
341	190405-190502	ETH-3	-4.221	25.26	6.13999	11.8349	17.7553	23.7568	31.4334	1.73269	37.4467	6.33363	-0.282832	-0.051844	1.30693	0.607768	0.298604	2019-04-22 03:03:06
356	190405-190502	Unrelated carbonate (383)	-4.221	25.26	-11.2911	1.61331	-10.352	3.17153	-7.76043	-16.5774	26.9058	-3.89115	-0.27365	-0.057611	1.14843	0.616678	0.294132	2019-04-22 07:14:03
361	190405-190502	Unrelated carbonate (384)	-4.221	25.26	-12.3665	-6.46924	-19.3184	-13.132	-26.0824	-17.4302	18.5409	-12.0051	-0.287692	-0.238551	-0.411095	0.602339	0.099383	2019-04-22 11:23:41
316	190405-190502	ETH-1	-4.221	25.26	6.42664	11.5777	17.3873	23.1021	30.1771	2.04949	37.1797	6.07471	-0.688255	-0.1831	0.283474	0.197751	0.154596	2019-04-22 13:40:30
305	190405-190502	Unrelated carbonate (029)	-4.221	25.26	4.55383	12.4084	16.6686	24.8661	28.1308	0.011015	38.044	6.91309	-0.280523	-0.102019	-1.33211	0.610372	0.242187	2019-04-22 18:51:17
330	190405-190502	ETH-2	-4.221	25.26	-5.55584	-5.16299	-11.4349	-10.4866	-16.3981	-10.177	19.8773	-10.7088	-0.663616	-0.189231	-0.424554	0.222166	0.153746	2019-04-23 02:37:29
349	190405-190502	Unrelated carbonate (332)	-4.221	25.26	-2.90862	13.3945	9.94587	26.8327	27.8816	-8.02587	39.0824	7.92031	-0.178337	-0.132136	4.4708	0.713755	0.208014	2019-04-23 07:36:44
365	190405-190502	Unrelated carbonate (411)	-4.221	25.26	4.11783	13.6455	17.4862	27.3677	34.9915	-0.502027	39.3257	8.15633	-0.229413	-0.106411	3.38665	0.662325	0.235449	2019-04-23 12:18:21
342	190405-190502	ETH-3	-4.221	25.26	6.1292	11.8303	17.7371	23.7044	30.7393	1.72129	37.4419	6.32904	-0.285199	-0.093958	0.653522	0.605952	0.249531	2019-04-23 16:32:12
287	190405-190502	1000C	-4.221	25.26	6.49374	12.7855	18.4786	25.3901	28.8999	2.0769	38.4299	7.28737	-0.857977	-0.335705	-3.36741	0.026415	-0.015439	2019-04-23 18:32:08
300	190405-190502	25C	-4.221	25.26	-0.149997	-3.51985	-3.58308	-7.03465	-4.32345	-4.44247	21.5658	-9.07098	0.032074	-0.007389	2.76009	0.926527	0.353083	2019-04-23 22:41:52
317	190405-190502	ETH-1	-4.221	25.26	6.42469	11.4361	17.258	22.8062	30.2389	2.05263	37.0331	5.93251	-0.675641	-0.192351	0.620814	0.211026	0.141018	2019-04-24 12:16:00
288	190405-190502	1000C	-4.221	25.26	-17.3245	-7.3116	-25.7564	-14.9114	-31.3207	-22.7144	17.6804	-12.8398	-0.84605	-0.346902	1.23037	0.037195	-0.014728	2019-04-24 19:55:38
331	190405-190502	ETH-2	-4.221	25.26	-5.55327	-5.07888	-11.3521	-10.3528	-17.5123	-10.1774	19.9644	-10.6243	-0.665576	-0.223183	-1.72544	0.220339	0.119271	2019-04-25 07:11:05
289	190405-190502	1000C	-4.221	25.26	-0.032632	-1.09506	-1.97331	-2.54879	-2.42481	-4.40667	24.0757	-6.63633	-0.863983	-0.360666	-0.239842	0.019903	-0.034174	2019-04-25 19:07:44
343	190405-190502	ETH-3	-4.221	25.26	6.13234	11.8562	17.7706	23.8371	30.2576	1.72371	37.4687	6.355	-0.28061	-0.015445	0.132332	0.611105	0.3326	2019-04-25 23:47:16
318	190405-190502	ETH-1	-4.221	25.26	6.44709	11.4803	17.3113	22.9507	32.4552	2.07502	37.0788	5.97685	-0.689247	-0.138473	2.66347	0.197578	0.197778	2019-04-26 09:01:50
290	190405-190502	1000C	-4.221	25.26	6.44825	11.4023	17.0518	22.5706	31.7483	2.07913	36.9981	5.89854	-0.869578	-0.355888	2.12756	0.015116	-0.040895	2019-04-26 22:29:06
319	190405-190502	ETH-1	-4.221	25.26	6.45107	11.4816	17.3171	22.8647	32.278	2.07924	37.0801	5.97808	-0.688766	-0.225	2.48476	0.198194	0.102038	2019-04-27 02:54:12
332	190405-190502	ETH-2	-4.221	25.26	-5.53615	-5.27069	-11.5395	-10.7614	-17.8258	-10.1519	19.7658	-10.817	-0.683378	-0.250481	-1.68414	0.20243	0.091457	2019-04-27 03:50:11
344	190405-190502	ETH-3	-4.221	25.26	6.08273	11.7855	17.6479	23.7086	32.5893	1.67312	37.3956	6.28415	-0.281643	-0.001301	2.58609	0.610417	0.346328	2019-04-27 18:04:18
350	190405-190502	Unrelated carbonate (332)	-4.221	25.26	-2.86958	13.186	9.76734	26.4186	26.7884	-7.97633	38.8665	7.71091	-0.193318	-0.124068	3.76616	0.699516	0.209487	2019-04-27 22:32:31
306	190405-190502	Unrelated carbonate (029)	-4.221	25.26	4.49784	12.2915	16.48	24.6477	30.4931	-0.044703	37.9231	6.79582	-0.295073	-0.084179	1.24919	0.59691	0.253911	2019-04-28 03:00:51
320	190405-190502	ETH-1	-4.221	25.26	6.41233	11.4421	17.2438	22.7503	30.9152	2.03916	37.0394	5.93859	-0.682803	-0.258898	1.27905	0.204546	0.062478	2019-04-28 07:12:42
345	190405-190502	ETH-3	-4.221	25.26	6.11102	11.7227	17.6	23.5203	30.673	1.70577	37.3305	6.221	-0.296699	-0.061007	0.817613	0.595463	0.279276	2019-04-29 08:04:14
307	190405-190502	Unrelated carbonate (213)	-4.221	25.26	8.68737	14.0171	22.5618	28.1694	40.6972	4.38331	39.6997	8.51914	-0.298049	-0.059632	3.32498	0.594435	0.277258	2019-04-29 17:14:14
291	190405-190502	1000C	-4.221	25.26	-14.3467	-6.1929	-21.658	-12.6479	-27.9609	-19.5635	18.8316	-11.7232	-0.87798	-0.304307	-0.747689	0.005007	0.035714	2019-04-29 21:23:31
301	190405-190502	25C	-4.221	25.26	1.10791	31.6171	32.2712	64.2729	66.3687	-4.3885	57.9376	26.2101	0.019141	0.036759	1.9208	0.916243	0.356406	2019-04-29 23:41:36
302	190405-190502	25C	-4.221	25.26	1.19364	31.9289	32.665	64.8525	67.5951	-4.30799	58.2602	26.523	0.015141	-0.02322	2.3862	0.912317	0.28851	2019-04-30 03:39:52
321	190405-190502	ETH-1	-4.221	25.26	6.4359	11.4373	17.2745	22.8312	30.2056	2.0646	37.0343	5.93365	-0.672119	-0.170231	0.574313	0.215748	0.157317	2019-04-30 10:18:34
292	190405-190502	1000C	-4.221	25.26	0.070005	-0.419867	-1.20575	-1.18138	-0.094741	-4.32169	24.7744	-5.95855	-0.865423	-0.342108	0.656139	0.018978	-0.013775	2019-04-30 21:21:59
333	190405-190502	ETH-2	-4.221	25.26	-5.50453	-4.91932	-11.1436	-10.0354	-16.2788	-10.1311	20.1295	-10.4642	-0.662999	-0.223194	-0.839296	0.223311	0.124842	2019-05-01 02:25:47
346	190405-190502	ETH-3	-4.221	25.26	6.10874	11.7359	17.6156	23.5211	30.4839	1.70284	37.3442	6.23429	-0.2919	-0.086419	0.610701	0.600899	0.248018	2019-05-01 15:37:43
303	190405-190502	25C	-4.221	25.26	-33.906	7.26143	-28.0718	14.5875	-21.3223	-41.032	32.8059	1.83205	0.025635	0.011413	1.04593	0.919415	0.363504	2019-05-02 15:57:24
293	190405-190502	1000C	-4.221	25.26	6.44718	13.1396	18.7807	26.154	31.4283	2.01393	38.7966	7.64309	-0.857448	-0.2902	-1.55517	0.028538	0.019447	2019-05-02 20:28:09
322	190405-190502	ETH-1	-4.221	25.26	6.4311	11.4325	17.2589	22.8344	30.3395	2.05963	37.0294	5.92888	-0.677825	-0.157603	0.718707	0.210356	0.168631	2019-05-03 00:44:50
493	190502-190805	ETH-2	-4.221	25.26	-5.52143	-5.12856	-11.3829	-10.4582	-18.325	-10.1068	19.8327	-10.7521	-0.680648	-0.229742	-2.48741	0.217782	0.122899	2019-05-03 15:22:14
371	190502-190805	1000C	-4.221	25.26	-14.0859	-6.44254	-21.5984	-13.1559	-31.4983	-19.2382	18.495	-12.0497	-0.843214	-0.316504	-4.17358	0.052837	0.034444	2019-05-03 20:15:15
596	190502-190805	Unrelated carbonate (383)	-4.221	25.26	-11.2487	1.70017	-10.2394	3.29772	-8.19534	-16.4993	26.9015	-3.89532	-0.289357	-0.105262	0.493374	0.615889	0.245718	2019-05-04 00:49:46
601	190502-190805	Unrelated carbonate (384)	-4.221	25.26	-12.3439	-6.11408	-18.9416	-12.3399	-27.0001	-17.3832	18.8303	-11.7244	-0.278422	-0.151078	-2.07827	0.627429	0.204523	2019-05-04 05:23:49
534	190502-190805	ETH-3	-4.221	25.26	6.06419	11.8258	17.6731	23.7514	36.3774	1.68423	37.3228	6.21347	-0.277049	-0.039176	6.2051	0.626902	0.30578	2019-05-04 09:09:54
590	190502-190805	Unrelated carbonate (332)	-4.221	25.26	-2.83536	13.0975	9.73434	26.2817	28.5436	-7.90213	38.6575	7.5082	-0.175572	-0.082747	5.61775	0.730519	0.259854	2019-05-04 12:54:51
626	190502-190805	Unrelated carbonate (411)	-4.221	25.26	4.11763	13.6149	17.4542	27.3176	37.059	-0.468242	39.1758	8.01088	-0.231006	-0.094966	5.45071	0.673659	0.246829	2019-05-04 16:07:21
449	190502-190805	ETH-1	-4.221	25.26	6.38301	11.3307	17.1072	22.5534	33.7158	2.04423	36.8104	5.71646	-0.678733	-0.230976	4.24775	0.218109	0.108464	2019-05-05 09:27:21
494	190502-190805	ETH-2	-4.221	25.26	-5.52746	-4.95905	-11.2183	-10.1208	-20.4985	-10.1195	20.0079	-10.5822	-0.67544	-0.229639	-5.02265	0.222958	0.122351	2019-05-05 22:30:21
535	190502-190805	ETH-3	-4.221	25.26	6.11335	11.8194	17.7079	23.7531	35.4391	1.73716	37.316	6.2069	-0.287017	-0.024805	5.25436	0.616509	0.320399	2019-05-06 14:17:22
372	190502-190805	1000C	-4.221	25.26	-0.017317	-0.54271	-1.41232	-1.45754	-2.87558	-4.37715	24.558	-6.16853	-0.861347	-0.372818	-1.79288	0.033275	-0.028613	2019-05-06 20:23:35
450	190502-190805	ETH-1	-4.221	25.26	6.45385	11.4836	17.3289	22.8751	32.6697	2.11453	36.9683	5.86961	-0.682078	-0.21896	2.85816	0.214574	0.120613	2019-05-07 06:50:34
495	190502-190805	ETH-2	-4.221	25.26	-5.46611	-5.03212	-11.23	-10.2521	-19.9166	-10.0511	19.9322	-10.6555	-0.678762	-0.215364	-4.35342	0.219522	0.136848	2019-05-07 09:56:20
638	190502-190805	Unrelated carbonate (479)	-4.221	25.26	5.95019	4.06922	9.92009	8.09563	17.0027	1.84858	29.309	-1.55995	-0.24133	-0.058845	2.56153	0.663222	0.291095	2019-05-07 15:27:27
410	190502-190805	25C	-4.221	25.26	-0.096724	-3.4184	-3.43693	-6.83884	-7.25815	-4.35554	21.587	-9.05037	0.023679	-0.013818	-0.452241	0.933469	0.343052	2019-05-07 17:59:37
641	190502-190805	Unrelated carbonate (480)	-4.221	25.26	11.1421	0.734411	11.9615	1.37569	16.8971	7.53733	25.8515	-4.91382	-0.259928	-0.093434	3.51653	0.644094	0.257881	2019-05-07 23:12:59
536	190502-190805	ETH-3	-4.221	25.26	6.15033	11.8183	17.7559	23.7061	36.2987	1.77684	37.3148	6.20573	-0.276787	-0.068515	6.05158	0.626564	0.275126	2019-05-08 05:00:25
451	190502-190805	ETH-1	-4.221	25.26	6.42473	11.4551	17.2761	22.8334	34.5342	2.08436	36.9389	5.8411	-0.67643	-0.203313	4.75541	0.22014	0.136579	2019-05-08 16:48:57
373	190502-190805	1000C	-4.221	25.26	6.4978	13.2736	18.967	26.3446	38.4857	2.09565	38.8175	7.6634	-0.856428	-0.368887	4.96153	0.036976	-0.035282	2019-05-08 23:10:15
496	190502-190805	ETH-2	-4.221	25.26	-5.51276	-5.125	-11.365	-10.3959	-19.7055	-10.0976	19.8364	-10.7485	-0.675129	-0.173937	-3.90645	0.223124	0.179103	2019-05-09 12:46:37
374	190502-190805	1000C	-4.221	25.26	-14.2683	-6.32498	-21.7062	-12.9542	-31.5827	-19.4381	18.6169	-11.9314	-0.878673	-0.348809	-4.29522	0.01678	-9.9e-05	2019-05-10 18:31:03
452	190502-190805	ETH-1	-4.221	25.26	6.33049	11.5328	17.2446	22.998	38.7077	1.98049	37.0194	5.91921	-0.68631	-0.196078	8.75712	0.209976	0.143854	2019-05-10 23:14:31
497	190502-190805	ETH-2	-4.221	25.26	-5.53526	-4.9324	-11.2129	-10.0368	-14.9829	-10.1289	20.0354	-10.5554	-0.68821	-0.198347	0.535763	0.209772	0.153631	2019-05-11 01:29:04
537	190502-190805	ETH-3	-4.221	25.26	6.06131	11.9285	17.7448	24.0116	42.4419	1.67736	37.4288	6.31631	-0.303339	0.012195	11.8944	0.599221	0.357862	2019-05-11 07:16:15
453	190502-190805	ETH-1	-4.221	25.26	6.40308	11.686	17.468	23.2967	38.8224	2.05265	37.1775	6.07251	-0.689908	-0.206876	8.49101	0.206215	0.132541	2019-05-11 19:23:50
498	190502-190805	ETH-2	-4.221	25.26	-5.56322	-4.955	-11.2652	-10.1	-19.4609	-10.158	20.0121	-10.578	-0.689756	-0.216746	-3.93852	0.208162	0.134513	2019-05-11 21:40:31
454	190502-190805	ETH-1	-4.221	25.26	6.37141	11.4969	17.2436	22.936	41.6483	2.02567	36.9822	5.88309	-0.694327	-0.185593	11.6398	0.201678	0.154525	2019-05-12 16:38:46
499	190502-190805	ETH-2	-4.221	25.26	-5.53834	-5.04199	-11.331	-10.2778	-15.7586	-10.1281	19.9222	-10.6653	-0.696191	-0.221499	-0.032438	0.201598	0.129554	2019-05-12 19:42:05
538	190502-190805	ETH-3	-4.221	25.26	6.07857	11.9334	17.7828	23.965	41.8798	1.69567	37.4338	6.3212	-0.288527	-0.043031	11.3207	0.614029	0.300833	2019-05-13 00:08:29
618	190502-190805	Unrelated carbonate (397)	-4.221	25.26	10.9342	-4.68586	6.38246	-9.37712	9.99246	7.51561	20.2519	-10.3455	-0.235238	-0.027505	7.62046	0.668887	0.328764	2019-05-13 12:01:17
411	190502-190805	25C	-4.221	25.26	-33.9955	6.86636	-28.5579	13.7572	-24.5195	-41.0729	32.2923	1.3339	0.006412	-0.022675	-1.35667	0.916738	0.325368	2019-05-13 21:21:34
455	190502-190805	ETH-1	-4.221	25.26	6.39238	11.5696	17.3403	23.0483	40.7148	2.04547	37.0573	5.95595	-0.691466	-0.21964	10.5679	0.204432	0.119299	2019-05-14 01:47:22
500	190502-190805	ETH-2	-4.221	25.26	-5.60065	-5.05965	-11.4227	-10.2559	-15.8987	-10.1942	19.9041	-10.6828	-0.706792	-0.163853	-0.073157	0.190764	0.188539	2019-05-14 03:14:44
539	190502-190805	ETH-3	-4.221	25.26	6.05294	11.9262	17.739	23.9608	41.4313	1.66847	37.4265	6.31408	-0.298358	-0.033028	10.9269	0.603796	0.310943	2019-05-14 07:40:52
375	190502-190805	1000C	-4.221	25.26	-0.065279	-1.09857	-2.02045	-2.52567	0.353837	-4.40794	23.9838	-6.72551	-0.874062	-0.330462	2.58671	0.020136	0.014236	2019-05-14 16:46:12
456	190502-190805	ETH-1	-4.221	25.26	6.3182	11.4585	17.1803	22.889	37.5172	1.97005	36.9426	5.84471	-0.664607	-0.155606	7.75973	0.231615	0.185128	2019-05-15 08:50:49
376	190502-190805	1000C	-4.221	25.26	6.32869	11.7532	17.2579	23.3048	39.6693	1.97043	37.2471	6.14006	-0.885438	-0.331817	9.26077	0.007217	0.003663	2019-05-15 23:24:39
377	190502-190805	1000C	-4.221	25.26	-17.1023	-7.18407	-25.4343	-14.6507	-37.7236	-22.4439	17.7359	-12.786	-0.875133	-0.339209	-5.87851	0.020659	0.009335	2019-05-16 22:30:37
501	190502-190805	ETH-2	-4.221	25.26	-5.58886	-5.03437	-11.3652	-10.2721	-18.3822	-10.1825	19.9302	-10.6575	-0.685898	-0.231105	-2.65894	0.211909	0.118949	2019-05-16 23:25:38
412	190502-190805	25C	-4.221	25.26	-0.039725	-2.94232	-2.93054	-5.91323	-4.1341	-4.31212	22.0788	-8.57337	0.003299	-0.037479	1.69172	0.91141	0.316537	2019-05-17 20:42:33
540	190502-190805	ETH-3	-4.221	25.26	6.11773	11.98	17.8637	24.0497	42.1987	1.73593	37.4819	6.36783	-0.294477	-0.052495	11.4967	0.607387	0.290626	2019-05-18 11:53:10
457	190502-190805	ETH-1	-4.221	25.26	6.37202	11.5483	17.2954	23.0145	41.4726	2.02443	37.0353	5.93457	-0.693885	-0.210473	11.3675	0.201683	0.128466	2019-05-19 04:11:58
619	190502-190805	Unrelated carbonate (397)	-4.221	25.26	10.9207	-4.75747	6.30408	-9.55359	7.43192	7.50384	20.1779	-10.4172	-0.228621	-0.061757	5.22235	0.67502	0.292607	2019-05-19 08:54:05
502	190502-190805	ETH-2	-4.221	25.26	-5.55809	-5.18164	-11.4961	-10.5838	-16.6569	-10.1441	19.778	-10.8052	-0.704727	-0.249982	-0.648371	0.192726	0.099319	2019-05-19 14:46:51
602	190502-190805	Unrelated carbonate (384)	-4.221	25.26	-12.388	-5.96828	-18.8694	-12.0811	-23.3638	-17.4359	18.9811	-11.5782	-0.302987	-0.182457	1.41012	0.601265	0.169205	2019-05-19 19:12:40
620	190502-190805	Unrelated carbonate (397)	-4.221	25.26	10.9016	-4.93581	6.09371	-9.94895	8.39293	7.48996	19.9937	-10.5959	-0.241946	-0.102608	6.55603	0.661367	0.250514	2019-05-19 23:36:57
541	190502-190805	ETH-3	-4.221	25.26	6.05968	11.8743	17.6777	23.8859	44.1264	1.6776	37.3729	6.26207	-0.31505	-0.00367	13.6378	0.586214	0.340666	2019-05-20 04:21:13
631	190502-190805	Unrelated carbonate (425)	-4.221	25.26	2.67262	8.69855	11.0364	17.2959	28.0642	-1.83581	34.0996	3.08699	-0.292777	-0.173864	7.84434	0.609287	0.167876	2019-05-20 12:22:24
378	190502-190805	1000C	-4.221	25.26	-0.055908	-0.454285	-1.37377	-1.23369	1.44261	-4.4218	24.6494	-6.07982	-0.86991	-0.325625	2.39695	0.024163	0.018073	2019-05-20 20:41:46
458	190502-190805	ETH-1	-4.221	25.26	6.35652	11.5283	17.2464	22.98	37.9441	2.00855	37.0146	5.91458	-0.706787	-0.204654	7.99676	0.188352	0.134237	2019-05-21 02:28:24
597	190502-190805	Unrelated carbonate (383)	-4.221	25.26	-11.2952	1.51642	-10.4935	2.89911	-9.08956	-16.5423	26.7117	-4.07937	-0.317318	-0.135733	0.00178	0.585898	0.211791	2019-05-21 04:43:14
503	190502-190805	ETH-2	-4.221	25.26	-5.59916	-5.03596	-11.3806	-10.2564	-17.448	-10.1935	19.9286	-10.6591	-0.689193	-0.211981	-1.69571	0.208385	0.137758	2019-05-21 15:42:47
413	190502-190805	25C	-4.221	25.26	1.09421	32.7237	33.3428	66.6125	92.6542	-4.41002	58.9261	27.1689	0.017062	0.088308	24.4726	0.921862	0.420736	2019-05-22 00:10:47
603	190502-190805	Unrelated carbonate (384)	-4.221	25.26	-12.3996	-6.13594	-19.0452	-12.4336	-28.9696	-17.4421	18.8079	-11.7462	-0.304212	-0.201937	-3.99536	0.599781	0.148672	2019-05-22 02:26:33
542	190502-190805	ETH-3	-4.221	25.26	5.99218	11.8365	17.58	23.8351	40.8823	1.60664	37.334	6.22432	-0.305049	0.021523	10.635	0.595991	0.366259	2019-05-22 08:45:01
436	190502-190805	Unrelated carbonate (029)	-4.221	25.26	4.49248	12.4023	16.5756	24.8967	39.4588	-0.021746	37.922	6.79476	-0.303135	-0.060168	9.74895	0.597965	0.281918	2019-05-22 16:01:14
459	190502-190805	ETH-1	-4.221	25.26	6.40727	11.7389	17.5407	23.4162	40.753	2.05518	37.2321	6.12555	-0.674208	-0.19475	10.2568	0.221195	0.144073	2019-05-22 21:18:20
379	190502-190805	1000C	-4.221	25.26	6.43687	12.8602	18.4698	25.5389	42.6835	2.04557	38.3906	7.24926	-0.880794	-0.338088	9.89837	0.011411	-0.003936	2019-05-22 23:27:40
504	190502-190805	ETH-2	-4.221	25.26	-5.59537	-4.9979	-11.3493	-10.2007	-17.3031	-10.1909	19.9679	-10.621	-0.699052	-0.232238	-1.62755	0.19828	0.116465	2019-05-23 12:07:42
414	190502-190805	25C	-4.221	25.26	-33.9431	7.04171	-28.3409	14.1404	-20.8158	-41.0231	32.4734	1.50953	0.002578	0.00698	2.03417	0.91173	0.354264	2019-05-23 20:42:25
621	190502-190805	Unrelated carbonate (397)	-4.221	25.26	10.9628	-4.84743	6.24542	-9.75008	6.7476	7.55235	20.0849	-10.5075	-0.240999	-0.079386	4.67345	0.661639	0.273224	2019-05-24 01:38:13
543	190502-190805	ETH-3	-4.221	25.26	6.10105	11.9263	17.7876	23.9349	41.7424	1.72004	37.4265	6.31408	-0.299969	-0.058514	11.1771	0.60079	0.283718	2019-05-24 07:57:49
627	190502-190805	Unrelated carbonate (411)	-4.221	25.26	4.13079	13.745	17.5925	27.6017	41.8945	-0.458929	39.3102	8.14129	-0.234855	-0.075191	9.86991	0.66683	0.265372	2019-05-24 08:53:37
437	190502-190805	Unrelated carbonate (029)	-4.221	25.26	4.5399	12.4735	16.6897	25.0465	36.814	0.026458	37.9955	6.86602	-0.308718	-0.054732	6.98986	0.591908	0.287176	2019-05-24 16:58:46
380	190502-190805	1000C	-4.221	25.26	-10.2836	-4.7315	-16.0525	-9.8226	-16.4562	-15.2261	20.254	-10.3434	-0.854547	-0.385716	3.75142	0.040832	-0.041683	2019-05-29 01:08:36
415	190502-190805	25C	-4.221	25.26	-0.040017	-3.33953	-3.30347	-6.67151	-2.36246	-4.29768	21.6684	-8.97145	0.021284	-0.003631	4.26012	0.928338	0.349683	2019-05-29 02:51:22
381	190502-190805	1000C	-4.221	25.26	-0.089787	-1.21558	-2.15032	-2.71118	1.51481	-4.42987	23.8629	-6.84272	-0.863752	-0.282181	4.00759	0.030289	0.062282	2019-05-29 19:09:01
544	190502-190805	ETH-3	-4.221	25.26	6.1118	11.9597	17.8433	24.0155	38.1826	1.73032	37.461	6.34755	-0.288781	-0.045865	7.64486	0.611843	0.296467	2019-05-30 01:49:37
460	190502-190805	ETH-1	-4.221	25.26	6.38182	11.5518	17.3036	23.0097	38.2038	2.03481	37.0389	5.93806	-0.699306	-0.222069	8.17588	0.19539	0.115807	2019-05-30 14:36:36
505	190502-190805	ETH-2	-4.221	25.26	-5.57141	-5.09875	-11.4058	-10.405	-11.3052	-10.1614	19.8636	-10.7221	-0.681487	-0.235998	4.64027	0.215958	0.111959	2019-05-31 13:57:38
382	190502-190805	1000C	-4.221	25.26	6.37479	13.1933	18.7322	26.1342	32.0215	1.96675	38.7349	7.58326	-0.882878	-0.415458	-1.00847	0.009002	-0.083786	2019-05-31 18:45:26
416	190502-190805	25C	-4.221	25.26	1.08264	32.0732	32.6845	65.1789	71.1595	-4.39867	58.254	26.517	0.011001	0.003508	5.57554	0.914392	0.334195	2019-06-01 02:05:09
438	190502-190805	Unrelated carbonate (029)	-4.221	25.26	4.49916	12.3648	16.5336	24.7572	34.7795	-0.013209	37.8833	6.75721	-0.314891	-0.12228	5.26931	0.585233	0.217604	2019-06-01 11:38:46
545	190502-190805	ETH-3	-4.221	25.26	6.09526	11.94	17.8045	23.9074	30.8825	1.71332	37.4406	6.32778	-0.290786	-0.112347	0.615416	0.609518	0.228032	2019-06-01 17:41:51
632	190502-190805	Unrelated carbonate (425)	-4.221	25.26	2.75565	8.76058	11.1801	17.3781	21.7329	-1.7491	34.1635	3.14897	-0.296471	-0.21599	1.42823	0.604303	0.123619	2019-06-01 22:22:05
604	190502-190805	Unrelated carbonate (384)	-4.221	25.26	-12.3803	-6.33185	-19.2165	-12.7773	-20.6044	-17.4141	18.6054	-11.9426	-0.305341	-0.15577	4.95318	0.598034	0.194649	2019-06-02 02:46:36
461	190502-190805	ETH-1	-4.221	25.26	6.22234	11.347	16.9544	22.6139	35.0373	1.8714	36.8277	5.73323	-0.68011	-0.204157	5.67073	0.214656	0.134097	2019-06-02 06:27:13
639	190502-190805	Unrelated carbonate (479)	-4.221	25.26	5.54903	3.97424	9.39438	7.88894	19.121	1.42209	29.2118	-1.65424	-0.257568	-0.074687	5.26365	0.643781	0.27143	2019-06-02 10:35:48
506	190502-190805	ETH-2	-4.221	25.26	-5.58162	-5.11935	-11.439	-10.4228	-4.95734	-10.1716	19.8424	-10.7427	-0.684124	-0.212576	11.1427	0.213161	0.135421	2019-06-03 16:37:28
383	190502-190805	1000C	-4.221	25.26	-10.2846	-4.57063	-15.9109	-9.4138	-13.768	-15.2332	20.4202	-10.1822	-0.868513	-0.296237	6.17637	0.026612	0.049196	2019-06-03 19:41:20
439	190502-190805	Unrelated carbonate (029)	-4.221	25.26	4.51394	12.3942	16.5954	24.8473	33.6909	0.001551	37.9137	6.78664	-0.297846	-0.092482	4.13866	0.60213	0.247905	2019-06-03 23:26:10
447	190502-190805	Unrelated carbonate (213)	-4.221	25.26	8.653	14.1707	22.6733	28.4456	45.5171	4.37276	39.7394	8.55763	-0.302763	-0.093977	7.70839	0.596523	0.245259	2019-06-04 03:36:13
546	190502-190805	ETH-3	-4.221	25.26	6.10844	11.9584	17.8354	24.0114	32.867	1.72678	37.4596	6.34622	-0.291813	-0.047259	2.49172	0.608032	0.294489	2019-06-04 12:53:24
417	190502-190805	25C	-4.221	25.26	-33.9519	7.19834	-28.1937	14.4277	-13.7496	-41.0384	32.6353	1.66653	0.01065	-0.020871	8.96692	0.918991	0.324379	2019-06-04 17:48:05
633	190502-190805	Unrelated carbonate (425)	-4.221	25.26	2.75472	8.77825	11.2112	17.361	20.6134	-1.75075	34.1818	3.16668	-0.28197	-0.267868	0.29751	0.618548	0.070064	2019-06-04 22:14:54
628	190502-190805	Unrelated carbonate (411)	-4.221	25.26	4.13718	13.7504	17.5974	27.6103	33.1235	-0.452283	39.3157	8.14662	-0.24171	-0.07733	1.3514	0.658693	0.262469	2019-06-05 02:24:36
462	190502-190805	ETH-1	-4.221	25.26	6.36097	11.5473	17.2902	23.0511	32.9637	2.01262	37.0343	5.9336	-0.686736	-0.172764	3.11823	0.20761	0.165884	2019-06-05 08:28:46
384	190502-190805	1000C	-4.221	25.26	-0.075456	-1.33107	-2.24896	-2.98929	1.21308	-4.41023	23.7436	-6.95849	-0.863702	-0.329808	3.91787	0.030133	0.012401	2019-06-05 21:25:45
507	190502-190805	ETH-2	-4.221	25.26	-5.57815	-5.08141	-11.401	-10.3532	-8.57935	-10.1693	19.8816	-10.7047	-0.686773	-0.218426	7.38292	0.210334	0.128742	2019-06-06 02:06:24
448	190502-190805	Unrelated carbonate (213)	-4.221	25.26	8.65384	14.1666	22.6747	28.4544	39.5978	4.37382	39.7351	8.55347	-0.298288	-0.077181	2.01031	0.600648	0.262254	2019-06-06 03:35:30
440	190502-190805	Unrelated carbonate (029)	-4.221	25.26	4.53172	12.4378	16.6571	24.9434	36.2975	0.019007	37.9587	6.83028	-0.297732	-0.084771	6.56662	0.601759	0.255458	2019-06-06 10:18:04
547	190502-190805	ETH-3	-4.221	25.26	6.11339	12.0074	17.8759	24.1301	37.2539	1.73027	37.5102	6.39532	-0.304707	-0.02813	6.64859	0.594521	0.313743	2019-06-06 13:15:10
418	190502-190805	25C	-4.221	25.26	0.862363	32.88	33.2399	66.9137	78.0893	-4.66425	59.0881	27.3261	0.007756	0.06793	10.7659	0.909539	0.399915	2019-06-06 16:52:28
598	190502-190805	Unrelated carbonate (383)	-4.221	25.26	-11.3472	1.59376	-10.4698	3.12839	-7.52548	-16.6009	26.7917	-4.00175	-0.314993	-0.061578	1.48444	0.586867	0.285383	2019-06-06 23:52:28
463	190502-190805	ETH-1	-4.221	25.26	6.39716	11.5906	17.3603	23.0966	35.9556	2.04982	37.079	5.97696	-0.697114	-0.213882	5.90049	0.196851	0.123472	2019-06-07 05:36:55
508	190502-190805	ETH-2	-4.221	25.26	-5.59046	-5.10914	-11.4383	-10.4283	-11.3529	-10.1815	19.8529	-10.7324	-0.684264	-0.238571	4.633	0.212784	0.107652	2019-06-07 18:28:01
385	190502-190805	1000C	-4.221	25.26	6.41409	11.9954	17.5966	23.7695	32.3447	2.05304	37.4971	6.38258	-0.875331	-0.356542	1.58869	0.01622	-0.023026	2019-06-07 21:31:55
548	190502-190805	ETH-3	-4.221	25.26	6.10783	11.9966	17.8747	24.092	37.0668	1.7247	37.4991	6.38448	-0.289657	-0.043994	6.49413	0.609477	0.297267	2019-06-08 09:29:04
605	190502-190805	Unrelated carbonate (384)	-4.221	25.26	-12.367	-5.96373	-18.8396	-12.1486	-22.2163	-17.4135	18.9857	-11.5737	-0.29914	-0.25989	2.55496	0.603635	0.086089	2019-06-08 16:19:56
464	190502-190805	ETH-1	-4.221	25.26	6.34861	11.5424	17.2658	23.0276	34.617	1.99955	37.0293	5.92878	-0.693343	-0.18613	4.74644	0.200535	0.151801	2019-06-08 21:44:39
591	190502-190805	Unrelated carbonate (332)	-4.221	25.26	-2.94	13.2743	9.76609	26.5472	29.7607	-8.0208	38.8405	7.68564	-0.207369	-0.173139	6.57523	0.69353	0.164107	2019-06-09 05:06:07
622	190502-190805	Unrelated carbonate (397)	-4.221	25.26	10.9205	-4.79887	6.26026	-9.70488	6.00343	7.50522	20.1352	-10.4587	-0.231117	-0.131328	3.87922	0.669798	0.216979	2019-06-09 06:00:42
509	190502-190805	ETH-2	-4.221	25.26	-5.60305	-5.15097	-11.5069	-10.5045	-16.3439	-10.1934	19.8098	-10.7743	-0.699332	-0.231502	-0.342654	0.197433	0.114469	2019-06-09 12:03:49
640	190502-190805	Unrelated carbonate (479)	-4.221	25.26	5.85118	4.05286	9.78773	8.0309	15.3392	1.74305	29.2924	-1.57612	-0.254852	-0.090475	1.05869	0.645293	0.25383	2019-06-09 14:40:15
642	190502-190805	Unrelated carbonate (480)	-4.221	25.26	11.1095	0.67262	11.853	1.27053	16.0678	7.50468	25.7877	-4.97567	-0.273244	-0.074961	2.8543	0.626401	0.271525	2019-06-09 21:15:39
549	190502-190805	ETH-3	-4.221	25.26	6.11422	11.985	17.8575	24.0771	34.0102	1.73199	37.4871	6.37286	-0.301822	-0.035679	3.54338	0.596767	0.305499	2019-06-10 00:51:43
465	190502-190805	ETH-1	-4.221	25.26	6.4029	11.5494	17.3199	22.9765	30.7802	2.05749	37.0363	5.9356	-0.702544	-0.24971	0.949404	0.191008	0.086467	2019-06-10 13:40:59
592	190502-190805	Unrelated carbonate (332)	-4.221	25.26	-2.92924	13.334	9.85102	26.653	25.5941	-8.01147	38.9021	7.74538	-0.192252	-0.187746	2.375	0.708488	0.148933	2019-06-10 16:44:17
510	190502-190805	ETH-2	-4.221	25.26	-5.597	-5.20352	-11.5564	-10.6299	-15.3407	-10.185	19.7554	-10.827	-0.703645	-0.252592	0.774282	0.192993	0.092509	2019-06-11 00:15:28
623	190502-190805	Unrelated carbonate (397)	-4.221	25.26	10.974	-4.86446	6.24197	-9.83296	5.28578	7.56494	20.0673	-10.5246	-0.23898	-0.128838	3.23662	0.661476	0.219007	2019-06-11 05:28:16
550	190502-190805	ETH-3	-4.221	25.26	6.11661	12.0272	17.8985	24.1638	31.8734	1.73299	37.5307	6.41515	-0.304965	-0.034374	1.38491	0.593339	0.306628	2019-06-11 15:55:43
419	190502-190805	25C	-4.221	25.26	-0.104926	-3.42329	-3.46037	-6.83414	-1.51122	-4.36415	21.582	-9.05525	0.013448	0.000723	5.35257	0.91801	0.350777	2019-06-11 16:49:37
466	190502-190805	ETH-1	-4.221	25.26	6.39896	11.5952	17.3742	23.1713	34.001	2.05158	37.0837	5.98152	-0.689665	-0.149948	3.99177	0.203866	0.188443	2019-06-12 07:29:25
386	190502-190805	1000C	-4.221	25.26	-11.6503	-5.63911	-18.3313	-11.608	-19.7118	-16.6573	19.3195	-11.2499	-0.85041	-0.365827	3.70161	0.045125	-0.023522	2019-06-12 22:04:34
467	190502-190805	ETH-1	-4.221	25.26	6.38243	11.5086	17.2529	22.9402	34.2993	2.03705	36.9943	5.89484	-0.707837	-0.204759	4.46779	0.185427	0.132309	2019-06-13 06:42:59
511	190502-190805	ETH-2	-4.221	25.26	-5.5964	-5.16961	-11.521	-10.5527	-14.027	-10.1856	19.7905	-10.793	-0.702036	-0.242719	2.04171	0.194528	0.102155	2019-06-13 09:21:26
551	190502-190805	ETH-3	-4.221	25.26	6.10987	11.9813	17.8488	24.0748	32.7095	1.72747	37.4832	6.36912	-0.302328	-0.030457	2.29295	0.595725	0.31044	2019-06-13 21:52:53
584	190502-190805	Unrelated carbonate (331)	-4.221	25.26	-4.44455	7.12384	2.11271	14.2159	13.5697	-9.40657	32.4893	1.52495	-0.272194	-0.081411	4.28737	0.627973	0.260782	2019-06-14 02:18:40
578	190502-190805	Unrelated carbonate (330)	-4.221	25.26	-4.6251	1.51793	-3.59167	2.92427	0.5359	-9.39265	26.6977	-4.09293	-0.306423	-0.113602	2.49935	0.593947	0.230689	2019-06-14 06:29:25
468	190502-190805	ETH-1	-4.221	25.26	6.38791	11.5456	17.3056	22.9889	29.7843	2.04156	37.0325	5.93188	-0.6976	-0.230233	0.005479	0.195638	0.106076	2019-06-14 10:21:28
387	190502-190805	1000C	-4.221	25.26	-0.068014	-0.497459	-1.4311	-1.31093	0.853807	-4.43317	24.6048	-6.12307	-0.87236	-0.316578	1.90555	0.020939	0.023861	2019-06-14 21:41:46
420	190502-190805	25C	-4.221	25.26	-33.8804	7.86813	-27.4976	15.7994	-14.867	-40.9865	33.3271	2.33766	-0.002798	0.000896	6.42955	0.903853	0.344455	2019-06-14 22:39:48
624	190502-190805	Unrelated carbonate (397)	-4.221	25.26	10.9562	-4.84673	6.2322	-9.73104	6.98156	7.54518	20.0856	-10.5067	-0.248032	-0.061573	4.91259	0.651732	0.286925	2019-06-15 11:22:49
552	190502-190805	ETH-3	-4.221	25.26	6.09113	11.978	17.8348	24.0625	29.9132	1.7075	37.4799	6.36587	-0.293595	-0.035975	-0.394767	0.604223	0.304535	2019-06-15 19:41:12
579	190502-190805	Unrelated carbonate (330)	-4.221	25.26	-4.64144	1.38647	-3.72301	2.6941	2.63613	-9.40529	26.5619	-4.22465	-0.292247	-0.080576	4.88045	0.608086	0.264211	2019-06-16 00:05:20
469	190502-190805	ETH-1	-4.221	25.26	6.37615	11.5587	17.3116	23.0537	32.624	2.02847	37.046	5.94498	-0.692335	-0.192666	2.75005	0.20079	0.144348	2019-06-16 09:47:58
512	190502-190805	ETH-2	-4.221	25.26	-5.58562	-5.12289	-11.4592	-10.401	-12.8438	-10.1758	19.8387	-10.7462	-0.696857	-0.183418	3.13996	0.199618	0.162102	2019-06-16 22:46:50
585	190502-190805	Unrelated carbonate (331)	-4.221	25.26	-4.44699	7.1565	2.13584	14.3143	10.6938	-9.41039	32.5231	1.55769	-0.278453	-0.049214	1.37667	0.621227	0.293253	2019-06-17 07:23:56
553	190502-190805	ETH-3	-4.221	25.26	6.07975	12.0036	17.8569	24.1108	31.7003	1.69435	37.5063	6.39153	-0.285073	-0.039399	1.302	0.612597	0.300835	2019-06-17 09:25:13
388	190502-190805	1000C	-4.221	25.26	-17.0318	-6.94152	-25.1315	-14.1372	-23.3629	-22.3774	17.9863	-12.5431	-0.87861	-0.306721	8.39624	0.017391	0.036653	2019-06-17 19:23:08
470	190502-190805	ETH-1	-4.221	25.26	6.36161	11.5387	17.2865	22.9443	29.968	2.01363	37.0254	5.92502	-0.682693	-0.260199	0.225043	0.210399	0.075135	2019-06-18 04:00:06
513	190502-190805	ETH-2	-4.221	25.26	-5.58705	-5.09923	-11.436	-10.3804	-8.85376	-10.1782	19.8632	-10.7225	-0.695303	-0.210122	7.14914	0.201121	0.134441	2019-06-18 16:48:12
421	190502-190805	25C	-4.221	25.26	1.12283	32.8086	33.451	66.5813	56.0109	-4.38245	59.0137	27.2539	0.011416	-0.105297	-10.0741	0.910342	0.223002	2019-06-18 23:05:41
554	190502-190805	ETH-3	-4.221	25.26	6.0923	11.9702	17.8264	24.0221	30.306	1.70904	37.4719	6.35809	-0.295572	-0.06018	0.000197	0.601737	0.279415	2019-06-19 11:32:08
586	190502-190805	Unrelated carbonate (331)	-4.221	25.26	-4.35886	7.11402	2.17765	14.1579	9.28567	-9.31436	32.479	1.51492	-0.286614	-0.119158	-0.030031	0.612684	0.221413	2019-06-19 12:39:00
580	190502-190805	Unrelated carbonate (330)	-4.221	25.26	-4.58431	1.46196	-3.58822	2.85488	1.81607	-9.34685	26.6398	-4.14912	-0.290306	-0.071023	3.84841	0.609626	0.2733	2019-06-19 19:54:57
389	190502-190805	1000C	-4.221	25.26	6.33123	11.6266	17.1407	23.0365	24.7447	1.97782	37.1163	6.01314	-0.880142	-0.343696	-4.98523	0.010588	-0.010434	2019-06-19 23:45:44
471	190502-190805	ETH-1	-4.221	25.26	6.39497	11.5794	17.3515	22.9992	26.577	2.04788	37.0674	5.96574	-0.692573	-0.286926	-3.18206	0.200194	0.047615	2019-06-20 04:59:52
514	190502-190805	ETH-2	-4.221	25.26	-5.5997	-5.173	-11.517	-10.455	-11.6846	-10.189	19.787	-10.7964	-0.691176	-0.137237	4.43256	0.205211	0.208537	2019-06-20 18:02:19
555	190502-190805	ETH-3	-4.221	25.26	6.10324	11.9911	17.8516	24.0631	33.4748	1.71999	37.4934	6.37899	-0.302289	-0.061321	3.0236	0.594652	0.278026	2019-06-21 07:40:31
390	190502-190805	1000C	-4.221	25.26	-0.067045	-0.516441	-1.44989	-1.36844	1.54017	-4.43143	24.5852	-6.14209	-0.873507	-0.336173	2.62901	0.019576	0.00286	2019-06-21 18:42:34
422	190502-190805	25C	-4.221	25.26	-0.046113	-3.38168	-3.36854	-6.73659	-2.84315	-4.30265	21.6248	-9.01368	0.003864	0.015432	3.86618	0.906756	0.363568	2019-06-22 02:05:16
472	190502-190805	ETH-1	-4.221	25.26	6.34025	11.5263	17.2396	22.9269	31.9217	1.99119	37.0127	5.91266	-0.694935	-0.252722	2.16918	0.197674	0.082488	2019-06-22 05:11:48
391	190502-190805	1000C	-4.221	25.26	-11.7627	-5.16956	-18.0047	-10.6742	-14.4594	-16.7953	19.8049	-10.7791	-0.864493	-0.365704	8.26622	0.030787	-0.025341	2019-06-24 21:05:33
515	190502-190805	ETH-2	-4.221	25.26	-5.59668	-5.12403	-11.4628	-10.4679	-10.0246	-10.1876	19.8376	-10.7474	-0.687878	-0.248708	6.01905	0.208457	0.094162	2019-06-25 03:28:57
556	190502-190805	ETH-3	-4.221	25.26	6.10801	11.9926	17.8587	23.9939	24.9337	1.72504	37.4949	6.38046	-0.301648	-0.131891	-5.27376	0.59501	0.20569	2019-06-25 16:47:15
423	190502-190805	25C	-4.221	25.26	-33.941	7.46306	-27.9194	14.937	-10.2922	-41.0365	32.9087	1.93182	0.023124	-0.044504	11.9694	0.929163	0.297031	2019-06-25 22:48:50
516	190502-190805	ETH-2	-4.221	25.26	-5.57082	-5.07667	-11.3841	-10.3377	-8.86035	-10.1616	19.8864	-10.7	-0.681974	-0.212369	7.08005	0.214372	0.131086	2019-06-26 11:28:38
392	190502-190805	1000C	-4.221	25.26	6.13654	11.1504	16.4813	22.0474	24.8668	1.78669	36.6248	5.53642	-0.866193	-0.369548	-3.74028	0.024531	-0.036871	2019-06-26 19:00:11
473	190502-190805	ETH-1	-4.221	25.26	6.39017	11.554	17.3252	22.9782	33.3831	2.04367	37.0412	5.9403	-0.688813	-0.257357	3.48141	0.203646	0.077563	2019-06-27 09:38:20
424	190502-190805	25C	-4.221	25.26	1.1969	33.51	34.2184	68.0926	67.2374	-4.32866	59.7382	27.9567	0.010111	-0.047102	-0.962398	0.907626	0.282421	2019-06-27 21:03:56
517	190502-190805	ETH-2	-4.221	25.26	-5.58141	-5.09999	-11.4263	-10.3428	-10.1009	-10.1721	19.8624	-10.7233	-0.690581	-0.170628	5.87728	0.205626	0.173481	2019-06-28 01:16:26
393	190502-190805	1000C	-4.221	25.26	-0.063146	-1.05119	-1.94645	-2.46735	3.51464	-4.40742	24.0327	-6.67803	-0.848774	-0.366846	5.65854	0.044511	-0.028814	2019-06-28 19:15:32
557	190502-190805	ETH-3	-4.221	25.26	6.08983	11.9532	17.8182	23.9988	35.0988	1.70701	37.4543	6.34105	-0.284522	-0.049229	4.68788	0.611932	0.289901	2019-06-29 01:32:30
474	190502-190805	ETH-1	-4.221	25.26	6.20389	11.3811	16.9707	22.6635	28.9923	1.85038	36.8629	5.76742	-0.678309	-0.2231	-0.249449	0.214159	0.112509	2019-06-29 13:28:27
581	190502-190805	Unrelated carbonate (330)	-4.221	25.26	-4.41185	1.65393	-3.23163	3.21077	2.51126	-9.16911	26.8377	-3.95712	-0.299672	-0.099554	3.98132	0.599375	0.242899	2019-06-29 17:53:17
587	190502-190805	Unrelated carbonate (331)	-4.221	25.26	-4.41636	7.08255	2.09657	14.1023	12.1599	-9.37483	32.4466	1.4835	-0.277209	-0.111439	2.94104	0.621307	0.228363	2019-06-29 23:09:57
518	190502-190805	ETH-2	-4.221	25.26	-5.6008	-5.07472	-11.4158	-10.3419	-8.07172	-10.1938	19.8885	-10.6979	-0.684858	-0.220498	7.90985	0.211324	0.122131	2019-06-30 01:25:06
425	190502-190805	25C	-4.221	25.26	-33.9207	7.60686	-27.7568	15.2884	-8.11022	-41.02	33.0573	2.07589	0.028386	0.016227	13.8935	0.933991	0.358431	2019-07-01 20:08:15
558	190502-190805	ETH-3	-4.221	25.26	6.09446	12.0051	17.8915	24.0893	37.5968	1.71006	37.5079	6.39301	-0.267649	-0.063382	7.00617	0.62867	0.275209	2019-07-02 02:18:47
394	190502-190805	1000C	-4.221	25.26	-14.553	-6.31577	-21.9818	-12.9508	-19.6247	-19.7436	18.6271	-11.9216	-0.871542	-0.363843	8.2918	0.024191	-0.02392	2019-07-02 22:00:26
582	190502-190805	Unrelated carbonate (330)	-4.221	25.26	-4.62664	1.4037	-3.68398	2.72162	4.13992	-9.39007	26.5797	-4.20741	-0.285342	-0.08756	6.33762	0.61369	0.254911	2019-07-03 01:24:05
475	190502-190805	ETH-1	-4.221	25.26	6.37714	11.6571	17.4238	23.3083	36.3261	2.0259	37.1477	6.04369	-0.678795	-0.138608	6.15151	0.213368	0.198444	2019-07-03 07:37:44
629	190502-190805	Unrelated carbonate (411)	-4.221	25.26	4.14892	13.7041	17.5828	27.5149	37.5768	-0.43799	39.2678	8.10019	-0.223269	-0.07888	5.74543	0.673331	0.258535	2019-07-03 14:14:49
395	190502-190805	1000C	-4.221	25.26	6.45683	11.2178	16.8825	22.2388	31.2107	2.12753	36.6936	5.6032	-0.865459	-0.315478	1.95548	0.02489	0.017996	2019-07-03 21:46:58
519	190502-190805	ETH-2	-4.221	25.26	-5.59882	-5.11633	-11.4609	-10.4386	-12.1628	-10.1902	19.8455	-10.7396	-0.691351	-0.234548	3.8332	0.204665	0.107288	2019-07-04 00:19:25
588	190502-190805	Unrelated carbonate (331)	-4.221	25.26	-4.44616	7.08601	2.07045	14.1522	14.1969	-9.40689	32.4502	1.48703	-0.275766	-0.069091	4.98473	0.62236	0.271155	2019-07-04 06:37:17
559	190502-190805	ETH-3	-4.221	25.26	6.10076	11.9583	17.8269	24.0678	34.7838	1.71854	37.4595	6.34609	-0.292149	0.00813	4.36068	0.603544	0.347942	2019-07-04 16:14:58
426	190502-190805	25C	-4.221	25.26	-0.034198	-3.17521	-3.14736	-6.32766	-2.55413	-4.29755	21.8381	-8.80678	0.009807	0.012753	3.73571	0.91134	0.358732	2019-07-04 18:31:21
634	190502-190805	Unrelated carbonate (425)	-4.221	25.26	2.74841	8.78815	11.2259	17.4746	24.7153	-1.75788	34.192	3.17662	-0.270658	-0.175815	4.30513	0.626086	0.161407	2019-07-05 02:26:07
476	190502-190805	ETH-1	-4.221	25.26	6.39046	11.5359	17.3092	22.9821	36.0446	2.04465	37.0225	5.92215	-0.687304	-0.217729	6.10099	0.204556	0.117494	2019-07-05 07:06:30
396	190502-190805	1000C	-4.221	25.26	-0.071884	-1.16932	-2.09973	-2.65376	0.051758	-4.4124	23.9107	-6.7964	-0.877055	-0.317233	2.43052	0.015774	0.02097	2019-07-05 15:41:12
520	190502-190805	ETH-2	-4.221	25.26	-5.60359	-5.13978	-11.4818	-10.4038	-9.82032	-10.1944	19.8213	-10.7631	-0.684374	-0.15228	6.26538	0.211617	0.190799	2019-07-06 00:04:48
599	190502-190805	Unrelated carbonate (383)	-4.221	25.26	-11.3268	1.82642	-10.2003	3.5404	-4.05534	-16.5877	27.0321	-3.76861	-0.292187	-0.115461	4.50558	0.607281	0.225583	2019-07-06 03:12:28
606	190502-190805	Unrelated carbonate (385)	-4.221	25.26	-12.5565	-15.9215	-28.4779	-32.2124	-42.4301	-17.2455	8.69786	-21.553	-0.075626	-0.643316	1.64995	0.82849	-0.306212	2019-07-06 10:40:02
560	190502-190805	ETH-3	-4.221	25.26	6.07482	11.9642	17.8139	24.1198	31.1432	1.69052	37.4657	6.35207	-0.284061	0.047232	0.8431	0.61132	0.387519	2019-07-06 12:24:29
630	190502-190805	Unrelated carbonate (411)	-4.221	25.26	4.11421	13.6882	17.5283	27.4518	31.2834	-0.474611	39.2516	8.0844	-0.225754	-0.109044	-0.287348	0.670158	0.227374	2019-07-06 16:50:51
441	190502-190805	Unrelated carbonate (029)	-4.221	25.26	4.51133	12.4161	16.6271	24.8765	30.4151	-0.002049	37.9363	6.80857	-0.285261	-0.107213	0.916822	0.610186	0.229706	2019-07-06 21:01:21
477	190502-190805	ETH-1	-4.221	25.26	6.39216	11.5147	17.2914	22.9747	32.9829	2.04725	37.0006	5.90091	-0.685954	-0.182986	3.16718	0.205686	0.152726	2019-07-07 00:07:10
589	190502-190805	Unrelated carbonate (331)	-4.221	25.26	-4.48952	7.06124	2.00243	14.118	13.7988	-9.45246	32.4247	1.46231	-0.274524	-0.053585	4.68541	0.623094	0.286384	2019-07-07 06:58:07
583	190502-190805	Unrelated carbonate (330)	-4.221	25.26	-4.7102	1.4668	-3.71748	2.85399	1.21357	-9.48198	26.6451	-4.14398	-0.294287	-0.081575	3.37044	0.603964	0.259895	2019-07-07 11:25:24
521	190502-190805	ETH-2	-4.221	25.26	-5.60709	-5.01001	-11.357	-10.2363	-15.6692	-10.203	19.9554	-10.6331	-0.682784	-0.243898	0.068945	0.213079	0.096691	2019-07-07 15:53:34
561	190502-190805	ETH-3	-4.221	25.26	6.09075	11.9674	17.811	24.0735	36.5744	1.70748	37.469	6.3553	-0.306428	-0.004387	6.09139	0.588411	0.334583	2019-07-08 04:25:25
478	190502-190805	ETH-1	-4.221	25.26	6.39579	11.5954	17.3827	23.1201	32.7737	2.04817	37.0839	5.98176	-0.678289	-0.200418	2.80301	0.213259	0.134773	2019-07-08 16:32:28
397	190502-190805	1000C	-4.221	25.26	-14.3496	-6.08601	-21.5531	-12.4873	-24.6127	-19.5341	18.864	-11.6917	-0.873423	-0.356827	2.48558	0.022252	-0.018265	2019-07-08 20:58:57
398	190502-190805	1000C	-4.221	25.26	-14.3749	-6.27244	-21.7617	-12.9075	-27.1582	-19.5543	18.6714	-11.8785	-0.875849	-0.407131	0.265261	0.019838	-0.069552	2019-07-09 01:08:52
522	190502-190805	ETH-2	-4.221	25.26	-5.6056	-5.13739	-11.4816	-10.4454	-15.0294	-10.1967	19.8238	-10.7607	-0.684429	-0.199061	0.969145	0.211369	0.142138	2019-07-09 13:39:58
427	190502-190805	25C	-4.221	25.26	1.12429	32.9575	33.617	67.121	76.9722	-4.38632	59.1675	27.4031	0.02886	0.112311	9.28798	0.923964	0.445663	2019-07-09 21:44:56
562	190502-190805	ETH-3	-4.221	25.26	6.11202	11.9695	17.8366	24.0613	36.9072	1.7302	37.4711	6.35732	-0.305095	-0.020409	6.38763	0.589464	0.318018	2019-07-10 06:51:39
399	190502-190805	1000C	-4.221	25.26	6.49733	12.5245	18.2124	24.8385	33.3726	2.12275	38.0436	6.91269	-0.869627	-0.358332	1.46835	0.019967	-0.026712	2019-07-10 20:37:38
479	190502-190805	ETH-1	-4.221	25.26	6.41696	11.6712	17.4732	23.3367	35.728	2.06806	37.1622	6.05769	-0.68478	-0.138678	5.50095	0.20649	0.197487	2019-07-11 06:08:41
523	190502-190805	ETH-2	-4.221	25.26	-5.57583	-4.97213	-11.2874	-10.0921	-13.7947	-10.1709	19.9945	-10.5952	-0.682209	-0.174387	1.86481	0.21351	0.166902	2019-07-11 10:06:00
428	190502-190805	25C	-4.221	25.26	-33.9114	7.70257	-27.685	15.449	-21.2087	-41.0137	33.1562	2.1718	-0.000947	-0.015593	0.307744	0.903074	0.324274	2019-07-11 20:15:28
607	190502-190805	Unrelated carbonate (385)	-4.221	25.26	-12.4671	-15.8823	-28.3517	-32.0958	-45.162	-17.1511	8.73815	-21.5139	-0.078307	-0.602585	-1.38224	0.825129	-0.265929	2019-07-11 23:52:53
563	190502-190805	ETH-3	-4.221	25.26	6.09355	11.9716	17.8369	24.0777	36.8208	1.71032	37.4733	6.35948	-0.287906	-0.008591	6.31942	0.60651	0.329836	2019-07-12 03:14:01
400	190502-190805	1000C	-4.221	25.26	-0.083191	-1.02576	-1.96279	-2.41384	1.94926	-4.42984	24.059	-6.65249	-0.869479	-0.364127	4.06102	0.02316	-0.02807	2019-07-12 14:54:02
480	190502-190805	ETH-1	-4.221	25.26	6.29648	11.3977	17.0885	22.7605	36.4567	1.94901	36.8799	5.78383	-0.673517	-0.161053	6.87166	0.21773	0.174592	2019-07-12 19:18:30
635	190502-190805	Unrelated carbonate (425)	-4.221	25.26	2.68597	8.3479	10.7194	16.5667	23.9049	-1.80855	33.7373	2.73553	-0.278215	-0.195481	4.43866	0.617261	0.140517	2019-07-13 01:55:31
524	190502-190805	ETH-2	-4.221	25.26	-5.56307	-4.95083	-11.2572	-10.0977	-14.5327	-10.158	20.0164	-10.5738	-0.685999	-0.222828	1.05935	0.209586	0.117069	2019-07-13 07:52:37
564	190502-190805	ETH-3	-4.221	25.26	6.08647	11.9759	17.8254	24.0692	36.5234	1.70257	37.4778	6.36381	-0.29614	-0.025375	6.02987	0.597967	0.312542	2019-07-13 23:04:17
481	190502-190805	ETH-1	-4.221	25.26	6.34909	11.549	17.2797	23.0736	35.0392	1.99982	37.036	5.93534	-0.686513	-0.154116	5.14316	0.204479	0.181486	2019-07-14 11:47:49
525	190502-190805	ETH-2	-4.221	25.26	-5.569	-5.03825	-11.3547	-10.2688	-15.0242	-10.1611	19.9261	-10.6615	-0.692033	-0.219892	0.739123	0.203479	0.119897	2019-07-14 23:14:54
593	190502-190805	Unrelated carbonate (332)	-4.221	25.26	-3.15514	13.3924	9.68715	26.8474	29.356	-8.25577	38.963	7.80449	-0.177405	-0.113784	6.18078	0.718816	0.221904	2019-07-15 07:48:43
565	190502-190805	ETH-3	-4.221	25.26	6.06682	11.921	17.7659	23.9693	36.0554	1.68354	37.4211	6.3088	-0.281014	-0.014378	5.70382	0.613031	0.323613	2019-07-15 10:07:14
401	190502-190805	1000C	-4.221	25.26	-14.3687	-6.10063	-21.592	-12.5241	-26.2743	-19.5541	18.8489	-11.7064	-0.87873	-0.364595	0.827406	0.016928	-0.027348	2019-07-15 20:41:50
482	190502-190805	ETH-1	-4.221	25.26	6.28271	11.5465	17.2144	23.0522	34.1886	1.92876	37.0336	5.933	-0.680328	-0.170127	4.39251	0.210577	0.165027	2019-07-16 04:11:24
608	190502-190805	Unrelated carbonate (385)	-4.221	25.26	-12.3336	-15.7947	-28.1239	-32.0012	-42.1928	-17.0113	8.82837	-21.4264	-0.070864	-0.682837	1.40354	0.832159	-0.348549	2019-07-16 09:41:18
526	190502-190805	ETH-2	-4.221	25.26	-5.5735	-5.07425	-11.3934	-10.3733	-13.3594	-10.1646	19.8889	-10.6975	-0.690924	-0.253185	2.50669	0.204522	0.085617	2019-07-16 18:16:23
429	190502-190805	25C	-4.221	25.26	-0.033873	-3.36173	-3.31195	-6.72859	-1.56751	-4.29027	21.6454	-8.99372	0.028345	-0.016537	5.09777	0.927988	0.326011	2019-07-16 20:34:02
625	190502-190805	Unrelated carbonate (397)	-4.221	25.26	10.9048	-4.54523	6.4993	-9.13125	5.97128	7.47897	20.3972	-10.2045	-0.228188	-0.06191	3.36102	0.667823	0.2801	2019-07-17 07:17:54
566	190502-190805	ETH-3	-4.221	25.26	6.06618	11.9363	17.7756	23.9672	40.268	1.68229	37.4369	6.32419	-0.285776	-0.046741	9.76358	0.607888	0.290391	2019-07-17 08:27:21
483	190502-190805	ETH-1	-4.221	25.26	6.36534	11.5373	17.2862	23.0399	33.4608	2.01768	37.0239	5.92357	-0.685425	-0.1639	3.61587	0.205252	0.171192	2019-07-18 11:25:00
402	190502-190805	1000C	-4.221	25.26	6.45634	12.8982	18.5459	25.6369	31.3767	2.06504	38.4298	7.28732	-0.862957	-0.317614	-1.14714	0.026148	0.014248	2019-07-18 21:41:00
430	190502-190805	25C	-4.221	25.26	1.16894	33.3762	34.0679	67.9101	67.3071	-4.35374	59.6	27.8226	0.020676	0.040957	-0.613215	0.91376	0.372973	2019-07-19 00:49:12
403	190502-190805	1000C	-4.221	25.26	-0.168491	-1.15592	-2.18265	-2.71062	1.18869	-4.51645	23.9248	-6.78275	-0.873669	-0.401046	3.64703	0.018786	-0.066505	2019-07-19 17:41:08
567	190502-190805	ETH-3	-4.221	25.26	6.06805	11.8776	17.7266	23.854	34.3442	1.68646	37.3762	6.26531	-0.278772	-0.041166	4.12609	0.614708	0.295903	2019-07-20 00:40:33
484	190502-190805	ETH-1	-4.221	25.26	6.37645	11.5272	17.2958	23.0085	29.3873	2.02996	37.0135	5.91348	-0.677659	-0.174768	-0.332277	0.212926	0.159982	2019-07-20 16:10:58
527	190502-190805	ETH-2	-4.221	25.26	-5.59025	-5.0881	-11.4045	-10.3584	-10.5841	-10.182	19.8747	-10.7114	-0.671144	-0.210243	5.3722	0.224314	0.128704	2019-07-21 01:57:16
568	190502-190805	ETH-3	-4.221	25.26	6.0595	11.901	17.7207	23.8918	30.1796	1.67643	37.4005	6.28882	-0.298511	-0.050648	0.046636	0.594681	0.286137	2019-07-21 14:40:01
485	190502-190805	ETH-1	-4.221	25.26	6.23036	11.4091	17.0212	22.7698	27.2815	1.87772	36.8918	5.79542	-0.682975	-0.174538	-1.99386	0.20753	0.160162	2019-07-22 18:51:06
404	190502-190805	1000C	-4.221	25.26	-14.3577	-6.10148	-21.5749	-12.5059	-18.8269	-19.5423	18.848	-11.7072	-0.87198	-0.344473	8.4719	0.023741	-0.007802	2019-07-22 19:47:40
569	190502-190805	ETH-3	-4.221	25.26	6.12956	11.9962	17.902	24.0961	34.0897	1.74802	37.4986	6.38407	-0.284772	-0.039246	3.5824	0.608342	0.297605	2019-07-23 04:05:51
486	190502-190805	ETH-1	-4.221	25.26	6.4173	11.6213	17.428	23.164	28.4838	2.07028	37.1106	6.00764	-0.68102	-0.208665	-1.43529	0.209342	0.125288	2019-07-23 09:20:35
405	190502-190805	1000C	-4.221	25.26	6.35984	12.6748	18.2398	25.1451	28.3106	1.96984	38.1992	7.06364	-0.847809	-0.356049	-3.58298	0.041218	-0.024993	2019-07-23 23:13:39
570	190502-190805	ETH-3	-4.221	25.26	6.09891	11.9515	17.8253	23.941	25.8772	1.71681	37.4525	6.33927	-0.285171	-0.102221	-4.269	0.607808	0.233437	2019-07-24 16:08:51
431	190502-190805	25C	-4.221	25.26	-33.9091	7.62011	-27.7397	15.2695	-9.95549	-41.0081	33.0709	2.08915	0.020664	-0.028707	11.9683	0.923606	0.30939	2019-07-24 19:05:34
487	190502-190805	ETH-1	-4.221	25.26	6.39411	11.549	17.3315	23.0472	30.9265	2.04808	37.036	5.93526	-0.681846	-0.179936	1.1014	0.208408	0.154424	2019-07-25 07:02:00
612	190502-190805	Unrelated carbonate (391)	-4.221	25.26	-27.4845	3.04198	-25.778	6.0229	-13.8221	-33.9523	28.3257	-2.5138	-0.335456	-0.07014	9.8939	0.564648	0.268388	2019-07-25 15:06:29
406	190502-190805	1000C	-4.221	25.26	-0.020452	-0.296849	-1.18159	-0.925656	2.40065	-4.38963	24.812	-5.92212	-0.86891	-0.332248	3.00751	0.023266	0.002616	2019-07-25 23:00:48
528	190502-190805	ETH-2	-4.221	25.26	-5.60836	-5.10651	-11.4375	-10.3778	-7.74083	-10.2008	19.8557	-10.7298	-0.667506	-0.192841	8.31755	0.22781	0.145631	2019-07-26 02:08:10
636	190502-190805	Unrelated carbonate (425)	-4.221	25.26	2.72093	8.56269	10.979	16.9769	20.9565	-1.77901	33.9592	2.95072	-0.266822	-0.218009	1.09002	0.627193	0.116376	2019-07-26 11:16:09
571	190502-190805	ETH-3	-4.221	25.26	6.09056	11.9382	17.8045	23.9407	26.7252	1.70835	37.4388	6.32602	-0.284174	-0.076326	-3.4114	0.608474	0.259547	2019-07-26 14:08:08
432	190502-190805	25C	-4.221	25.26	-0.080631	-3.33253	-3.33928	-6.67004	2.05402	-4.34148	21.6757	-8.96434	0.020346	-0.016204	8.73564	0.918691	0.324607	2019-07-26 18:57:48
442	190502-190805	Unrelated carbonate (196)	-4.221	25.26	2.05398	-2.43781	-0.609558	-4.97812	4.39687	-2.0866	22.5952	-8.07247	-0.326479	-0.108958	7.02217	0.569072	0.229987	2019-07-27 02:45:37
529	190502-190805	ETH-2	-4.221	25.26	-5.59162	-5.15769	-11.4846	-10.4272	-8.99305	-10.1809	19.8028	-10.7811	-0.681944	-0.139964	7.12881	0.213215	0.199082	2019-07-27 07:45:13
613	190502-190805	Unrelated carbonate (391)	-4.221	25.26	-27.4244	2.86717	-25.8999	5.6316	-15.2972	-33.8813	28.1449	-2.68913	-0.353252	-0.110596	8.66188	0.54658	0.22686	2019-07-27 10:50:54
609	190502-190805	Unrelated carbonate (385)	-4.221	25.26	-12.5585	-16.2483	-28.7702	-32.7814	-32.0262	-17.2354	8.36023	-21.8805	-0.047992	-0.567222	13.1959	0.854277	-0.232725	2019-07-27 16:55:34
572	190502-190805	ETH-3	-4.221	25.26	6.08269	11.947	17.8124	23.9849	28.3248	1.69959	37.4479	6.33481	-0.276891	-0.050476	-1.86747	0.61551	0.28562	2019-07-27 19:14:02
594	190502-190805	Unrelated carbonate (332)	-4.221	25.26	-2.96659	13.3982	9.89248	26.8717	24.8035	-8.05387	38.9685	7.8098	-0.174814	-0.101503	1.51762	0.719608	0.233352	2019-07-27 23:08:17
600	190502-190805	Unrelated carbonate (383)	-4.221	25.26	-11.3222	1.63757	-10.3848	3.19723	-2.80897	-16.5757	26.8369	-3.95789	-0.298213	-0.080431	6.1302	0.599065	0.257612	2019-07-28 05:42:43
488	190502-190805	ETH-1	-4.221	25.26	6.38133	11.6457	17.4242	23.1908	32.2583	2.03081	37.1359	6.03219	-0.671625	-0.230762	2.22	0.218263	0.10233	2019-07-28 07:42:44
595	190502-190805	Unrelated carbonate (332)	-4.221	25.26	-3.162	13.417	9.7034	26.8063	25.0463	-8.26403	38.9884	7.82915	-0.17807	-0.202415	1.92771	0.716217	0.130691	2019-07-28 12:07:07
530	190502-190805	ETH-2	-4.221	25.26	-5.55616	-5.09299	-11.3799	-10.3822	-10.3539	-10.1453	19.8695	-10.7163	-0.676815	-0.224467	5.57909	0.218246	0.112629	2019-07-28 19:21:05
637	190502-190805	Unrelated carbonate (425)	-4.221	25.26	2.73577	8.5125	10.9321	16.9501	22.1222	-1.76125	33.9073	2.90039	-0.279501	-0.144831	2.31527	0.613851	0.190322	2019-07-29 06:09:59
573	190502-190805	ETH-3	-4.221	25.26	6.09696	11.9625	17.8486	24.0234	33.4029	1.71432	37.4639	6.35039	-0.271053	-0.043729	3.01602	0.621033	0.292223	2019-07-29 10:35:29
443	190502-190805	Unrelated carbonate (196)	-4.221	25.26	2.05531	-2.4485	-0.61327	-5.01007	1.50626	-2.08478	22.5841	-8.08319	-0.321027	-0.119643	4.14373	0.574117	0.218355	2019-07-29 19:23:48
407	190502-190805	1000C	-4.221	25.26	-14.5101	-6.16041	-21.783	-12.623	-19.5313	-19.7034	18.7875	-11.766	-0.866843	-0.344535	8.03138	0.028968	-0.009391	2019-07-29 23:52:19
489	190502-190805	ETH-1	-4.221	25.26	6.39871	11.5534	17.3378	23.0532	31.0746	2.05284	37.0405	5.93969	-0.684624	-0.182849	1.23178	0.204994	0.150853	2019-07-30 03:31:02
614	190502-190805	Unrelated carbonate (391)	-4.221	25.26	-27.4918	2.98253	-25.8639	5.9359	-18.0099	-33.9578	28.2643	-2.57336	-0.35772	-0.038091	5.73041	0.5418	0.299816	2019-07-30 06:37:44
610	190502-190805	Unrelated carbonate (385)	-4.221	25.26	-12.5714	-16.1478	-28.6933	-32.6368	-35.614	-17.253	8.46405	-21.7798	-0.05561	-0.62194	9.25212	0.846151	-0.289232	2019-07-30 11:19:44
531	190502-190805	ETH-2	-4.221	25.26	-5.61423	-5.18717	-11.5465	-10.5925	-9.47298	-10.2041	19.7724	-10.8106	-0.691972	-0.247714	6.72408	0.202922	0.088522	2019-07-30 16:27:44
433	190502-190805	25C	-4.221	25.26	1.17139	33.3336	34.0149	67.6924	54.1992	-4.34957	59.5561	27.78	0.007396	-0.080596	-12.8097	0.897676	0.249818	2019-07-30 19:57:46
574	190502-190805	ETH-3	-4.221	25.26	6.09457	11.9386	17.8142	24.0492	32.5853	1.71263	37.4392	6.32643	-0.279159	0.028759	2.27156	0.612494	0.365573	2019-07-31 09:00:21
444	190502-190805	Unrelated carbonate (196)	-4.221	25.26	2.0629	-2.46787	-0.628646	-5.04478	2.28398	-2.07592	22.5641	-8.10262	-0.325134	-0.115683	4.95374	0.569697	0.22187	2019-07-31 12:40:45
408	190502-190805	1000C	-4.221	25.26	6.45125	13.0764	18.7046	25.9324	28.8844	2.05301	38.6139	7.46589	-0.874873	-0.381323	-3.89984	0.013235	-0.051252	2019-07-31 20:18:57
490	190502-190805	ETH-1	-4.221	25.26	6.40312	11.5831	17.3814	23.1114	29.878	2.05648	37.0712	5.96943	-0.675183	-0.18459	0.007466	0.214244	0.148848	2019-08-01 00:45:49
615	190502-190805	Unrelated carbonate (391)	-4.221	25.26	-27.5137	2.94792	-25.9112	5.82711	-18.0795	-33.9801	28.2286	-2.608	-0.349048	-0.077223	5.75157	0.550357	0.25963	2019-08-01 04:56:45
611	190502-190805	Unrelated carbonate (385)	-4.221	25.26	-12.5703	-16.1916	-28.7374	-32.7315	-37.6036	-17.2502	8.41877	-21.8237	-0.058337	-0.630819	7.25689	0.843144	-0.298761	2019-08-01 09:07:48
532	190502-190805	ETH-2	-4.221	25.26	-5.61397	-5.08874	-11.438	-10.3343	-9.44265	-10.2074	19.8741	-10.7119	-0.679768	-0.184642	6.55891	0.215064	0.152046	2019-08-01 13:58:29
409	190502-190805	1000C	-4.221	25.26	-0.078884	-1.26034	-2.19017	-2.83566	0.794065	-4.41653	23.8167	-6.8876	-0.870874	-0.317372	3.36174	0.021162	0.016457	2019-08-01 17:59:42
445	190502-190805	Unrelated carbonate (196)	-4.221	25.26	2.06095	-2.47587	-0.643878	-5.01889	1.27085	-2.07771	22.5558	-8.11064	-0.330479	-0.073618	3.95582	0.56407	0.264132	2019-08-02 03:55:05
575	190502-190805	ETH-3	-4.221	25.26	6.09928	11.9577	17.82	24.0518	32.9508	1.71698	37.4589	6.34553	-0.296802	-0.006359	2.58425	0.594319	0.329553	2019-08-02 08:21:53
434	190502-190805	25C	-4.221	25.26	-33.9907	7.49317	-27.9525	15.0802	-14.3753	-41.0909	32.94	1.96211	0.012878	0.036841	7.79081	0.914403	0.374232	2019-08-02 20:50:55
576	190502-190805	ETH-3	-4.221	25.26	6.12177	11.9946	17.8971	24.1521	33.9421	1.73973	37.497	6.38244	-0.27995	0.01868	3.45058	0.611146	0.354888	2019-08-03 04:59:14
491	190502-190805	ETH-1	-4.221	25.26	6.4024	11.533	17.3184	23.098	32.5015	2.05756	37.0194	5.91919	-0.687577	-0.09865	2.6533	0.201532	0.235837	2019-08-03 08:36:27
616	190502-190805	Unrelated carbonate (391)	-4.221	25.26	-27.3519	2.97618	-25.7254	5.86908	-19.9157	-33.8077	28.2574	-2.58005	-0.357812	-0.09184	3.63691	0.541317	0.2443	2019-08-03 13:19:24
533	190502-190805	ETH-2	-4.221	25.26	-5.60324	-5.18312	-11.5216	-10.5203	-8.94575	-10.1924	19.7765	-10.8066	-0.682249	-0.182855	7.24	0.212476	0.153349	2019-08-03 21:23:33
446	190502-190805	Unrelated carbonate (196)	-4.221	25.26	2.03683	-2.42443	-0.60718	-4.94375	1.38074	-2.10547	22.609	-8.05903	-0.319637	-0.10123	3.99	0.574703	0.235632	2019-08-04 02:04:27
577	190502-190805	ETH-3	-4.221	25.26	6.08674	11.993	17.8486	24.1009	33.2521	1.70223	37.4954	6.38091	-0.290128	-0.028179	2.82126	0.600685	0.307137	2019-08-04 10:07:50
617	190502-190805	Unrelated carbonate (391)	-4.221	25.26	-27.2465	3.0178	-25.5725	5.98647	-16.5503	-33.6962	28.3001	-2.53857	-0.353576	-0.058133	6.88458	0.545458	0.278285	2019-08-04 13:11:53
492	190502-190805	ETH-1	-4.221	25.26	6.34291	11.4836	17.2123	22.8693	26.3195	1.99561	36.9685	5.86981	-0.682915	-0.224513	-3.19156	0.206063	0.107925	2019-08-04 22:21:16
435	190502-190805	25C	-4.221	25.26	-0.110133	-3.69442	-3.72219	-7.36717	-1.92222	-4.35966	21.3019	-9.32697	0.02359	0.008081	5.48184	0.920015	0.346504	2019-08-05 20:01:10
643	190902-191125	1000C	-4.221	25.26	-20.015	-8.28918	-29.4486	-16.8108	-31.7001	-25.5536	16.6279	-13.8608	-0.84483	-0.306428	5.71446	0.035423	0.013594	2019-09-02 18:49:02
845	190902-191125	ETH-2	-4.221	25.26	-5.62174	-5.27697	-11.6243	-10.7059	-13.0862	-10.2224	19.7023	-10.8786	-0.674126	-0.18182	3.23784	0.206184	0.14103	2019-09-03 03:24:17
725	190902-191125	Unrelated carbonate (187)	-4.221	25.26	2.25753	-2.72073	-0.663001	-5.48463	1.91133	-1.86338	22.3213	-8.33812	-0.310569	-0.050834	4.8728	0.570358	0.2739	2019-09-03 07:35:27
791	190902-191125	Unrelated carbonate (196)	-4.221	25.26	2.06962	-2.45635	-0.601229	-5.0243	1.99346	-2.07482	22.5945	-8.07312	-0.315981	-0.118193	4.63246	0.564961	0.20846	2019-09-03 10:39:34
846	190902-191125	ETH-2	-4.221	25.26	-5.60769	-5.17627	-11.4919	-10.4813	-10.3034	-10.2111	19.8061	-10.7779	-0.654369	-0.157218	5.85133	0.226046	0.165484	2019-09-03 17:47:05
687	190902-191125	25C	-4.221	25.26	1.22312	33.921	34.6915	68.8821	63.563	-4.32343	60.1277	28.3345	0.049608	-0.103486	-5.20714	0.930744	0.287909	2019-09-03 22:11:01
995	190902-191125	Unrelated carbonate (479)	-4.221	25.26	5.90788	4.04289	9.87232	8.04094	19.6409	1.80232	29.2909	-1.57755	-0.219464	-0.060648	5.25915	0.661575	0.276342	2019-09-03 23:15:13
997	190902-191125	Unrelated carbonate (480)	-4.221	25.26	11.1146	0.716199	11.9206	1.41652	17.8616	7.5122	25.8466	-4.91854	-0.254375	-0.016264	4.53336	0.626569	0.314036	2019-09-04 06:37:26
892	190902-191125	ETH-3	-4.221	25.26	6.11256	11.9621	17.8698	24.0175	34.8102	1.72909	37.4607	6.34729	-0.265845	-0.048542	4.36624	0.614976	0.301962	2019-09-04 08:53:56
644	190902-191125	1000C	-4.221	25.26	6.35965	10.6453	16.2414	21.0008	24.6167	2.04283	36.1016	5.02887	-0.839656	-0.394565	-3.24029	0.039841	-0.039698	2019-09-04 18:55:12
803	190902-191125	ETH-1	-4.221	25.26	6.39761	11.5254	17.3319	22.9544	29.6296	2.05106	37.0095	5.90962	-0.662125	-0.224069	-0.115872	0.217792	0.128875	2019-09-05 01:39:30
792	190902-191125	Unrelated carbonate (196)	-4.221	25.26	2.0652	-2.43545	-0.56686	-4.90679	3.04031	-2.08034	22.6161	-8.0522	-0.297637	-0.042006	5.6454	0.583574	0.283562	2019-09-05 05:34:20
726	190902-191125	Unrelated carbonate (187)	-4.221	25.26	2.2701	-2.65913	-0.589496	-5.41173	0.077955	-1.85218	22.3848	-8.2765	-0.310686	-0.101067	2.89886	0.570523	0.225301	2019-09-05 11:46:08
847	190902-191125	ETH-2	-4.221	25.26	-5.56915	-5.14834	-11.4359	-10.4384	-11.3457	-10.1708	19.8349	-10.75	-0.665216	-0.170006	4.69516	0.215365	0.153551	2019-09-05 16:17:20
688	190902-191125	25C	-4.221	25.26	-33.8311	8.01667	-27.2587	16.1133	-14.5236	-40.9829	33.4835	2.48931	0.045343	0.015133	6.43419	0.928104	0.357249	2019-09-05 18:41:54
800	190902-191125	Unrelated carbonate (213)	-4.221	25.26	8.65834	14.118	22.6497	28.3275	40.1811	4.38107	39.679	8.49903	-0.280116	-0.104728	2.66223	0.600737	0.249741	2019-09-06 00:19:04
893	190902-191125	ETH-3	-4.221	25.26	6.11381	11.9909	17.8849	24.0275	32.6859	1.72937	37.4905	6.37612	-0.280215	-0.095817	2.24699	0.600769	0.25482	2019-09-06 07:00:55
645	190902-191125	1000C	-4.221	25.26	-0.111492	-0.981124	-1.93417	-2.22118	-1.14732	-4.46986	24.1216	-6.59184	-0.855552	-0.260409	0.900214	0.024398	0.071795	2019-09-06 20:48:31
848	190902-191125	ETH-2	-4.221	25.26	-5.59493	-5.19834	-11.5195	-10.5681	-13.6025	-10.1966	19.7833	-10.8	-0.673624	-0.200532	2.52846	0.207043	0.123791	2019-09-07 04:06:01
894	190902-191125	ETH-3	-4.221	25.26	6.12336	12.0401	17.9505	24.1851	34.5615	1.73781	37.5411	6.42528	-0.273389	-0.039007	3.96142	0.607686	0.310394	2019-09-07 09:21:51
801	190902-191125	Unrelated carbonate (213)	-4.221	25.26	8.6817	14.1862	22.7324	28.4744	40.5022	4.40362	39.7494	8.56727	-0.289325	-0.096462	2.81433	0.591619	0.257321	2019-09-07 19:03:21
804	190902-191125	ETH-1	-4.221	25.26	6.42793	11.5708	17.3943	23.0076	32.4409	2.08192	37.0563	5.95496	-0.675958	-0.261775	2.4937	0.204079	0.090509	2019-09-07 21:36:36
718	190902-191125	Unrelated carbonate (088)	-4.221	25.26	-2.73581	2.44777	-0.686952	4.95764	5.46299	-7.41286	27.6653	-3.15438	-0.264353	0.055804	3.57012	0.617269	0.388045	2019-09-08 00:41:04
720	190902-191125	Unrelated carbonate (089)	-4.221	25.26	-1.01685	6.01857	4.6241	12.0319	15.5118	-5.70076	31.3454	0.415311	-0.236334	-0.040964	4.6967	0.645267	0.298554	2019-09-08 07:47:46
849	190902-191125	ETH-2	-4.221	25.26	-5.54323	-5.07005	-11.3357	-10.29	-11.4996	-10.1459	19.9156	-10.6717	-0.668167	-0.177472	4.35552	0.212637	0.146998	2019-09-08 11:56:58
722	190902-191125	Unrelated carbonate (090)	-4.221	25.26	-1.23281	4.52749	2.91872	9.04996	11.2493	-5.87727	29.8075	-1.07644	-0.25402	-0.025295	3.63106	0.627631	0.311582	2019-09-08 13:10:26
727	190902-191125	Unrelated carbonate (187)	-4.221	25.26	2.23027	-2.58472	-0.556899	-5.27313	0.148082	-1.89768	22.4617	-8.20195	-0.310436	-0.110924	2.8646	0.571169	0.216387	2019-09-08 20:34:23
895	190902-191125	ETH-3	-4.221	25.26	6.02304	11.9413	17.7512	24.0362	34.0058	1.63381	37.4395	6.32667	-0.270314	0.010789	3.72119	0.610975	0.358471	2019-09-08 23:41:08
802	190902-191125	Unrelated carbonate (213)	-4.221	25.26	8.64484	14.1455	22.6734	28.4149	41.8487	4.36557	39.7074	8.52659	-0.269808	-0.073929	4.23048	0.611381	0.278394	2019-09-09 03:19:18
805	190902-191125	ETH-1	-4.221	25.26	6.3526	11.601	17.3564	23.1317	33.1205	1.99998	37.0876	5.98536	-0.66531	-0.200205	3.17475	0.214871	0.15009	2019-09-09 12:58:07
793	190902-191125	Unrelated carbonate (196)	-4.221	25.26	2.08944	-2.21316	-0.336866	-4.52865	1.22734	-2.06259	22.8453	-7.82979	-0.31157	-0.107686	3.36239	0.57014	0.220311	2019-09-09 17:27:40
689	190902-191125	25C	-4.221	25.26	-0.101047	-3.73502	-3.74684	-7.38449	-3.09515	-4.35632	21.2803	-9.34789	0.029544	0.072143	4.37092	0.912397	0.395181	2019-09-09 21:58:35
721	190902-191125	Unrelated carbonate (089)	-4.221	25.26	-1.03057	5.81135	4.39804	11.6717	14.4514	-5.70782	31.1316	0.207968	-0.244682	0.01504	4.06865	0.637162	0.353116	2019-09-10 01:36:24
850	190902-191125	ETH-2	-4.221	25.26	-5.58918	-5.16358	-11.4755	-10.4998	-14.1306	-10.1917	19.8192	-10.7652	-0.669427	-0.201482	1.91666	0.211568	0.123739	2019-09-10 05:16:04
723	190902-191125	Unrelated carbonate (090)	-4.221	25.26	-1.23663	4.5042	2.88031	9.01657	11.1933	-5.88051	29.7835	-1.09973	-0.265581	-0.012034	3.62533	0.616298	0.324492	2019-09-10 08:20:05
719	190902-191125	Unrelated carbonate (088)	-4.221	25.26	-2.72593	2.39113	-0.737687	4.85737	6.75436	-7.40016	27.6068	-3.21108	-0.269796	0.069031	4.96002	0.612196	0.401314	2019-09-10 12:13:21
646	190902-191125	1000C	-4.221	25.26	-20.0279	-8.22066	-29.398	-16.694	-37.7975	-25.57	16.6986	-13.7922	-0.846998	-0.325802	-0.740084	0.033993	-0.00298	2019-09-10 17:13:45
806	190902-191125	ETH-1	-4.221	25.26	6.38104	11.5391	17.3062	23.0106	36.2696	2.03278	37.0237	5.92334	-0.683648	-0.196162	6.32322	0.196592	0.153004	2019-09-10 21:40:25
964	190902-191125	Unrelated carbonate (329)	-4.221	25.26	5.43469	10.7447	15.8926	21.5015	34.7001	1.04671	36.2064	5.13053	-0.331384	-0.101261	7.36085	0.550036	0.245331	2019-09-11 05:57:38
851	190902-191125	ETH-2	-4.221	25.26	-5.5803	-5.13451	-11.4395	-10.4336	-14.3447	-10.1833	19.8492	-10.7361	-0.671014	-0.192924	1.63209	0.210103	0.132551	2019-09-11 10:23:54
647	190902-191125	1000C	-4.221	25.26	6.3822	11.6358	17.2276	23.0814	32.4442	2.03045	37.1235	6.02016	-0.855975	-0.318198	2.41873	0.023748	0.03239	2019-09-11 17:25:13
957	190902-191125	Unrelated carbonate (323)	-4.221	25.26	6.29293	10.9772	17.0151	21.9246	33.0159	1.95899	36.4441	5.36117	-0.333333	-0.146899	4.35335	0.54812	0.200341	2019-09-11 22:07:32
896	190902-191125	ETH-3	-4.221	25.26	6.10569	11.9464	17.8331	23.9815	37.8153	1.72231	37.4445	6.33155	-0.279541	-0.052616	7.321	0.60209	0.294619	2019-09-12 02:34:06
709	190902-191125	Unrelated carbonate (077)	-4.221	25.26	7.20444	5.6749	12.3397	11.1549	23.155	3.13303	30.9716	0.0527763	-0.704562	-0.224477	4.13024	0.175836	0.116301	2019-09-12 06:20:28
807	190902-191125	ETH-1	-4.221	25.26	6.40342	11.5062	17.2965	22.916	31.6001	2.05801	36.9897	5.89038	-0.684185	-0.223611	1.82895	0.196151	0.125008	2019-09-12 14:52:53
690	190902-191125	25C	-4.221	25.26	-33.9966	7.37699	-28.0405	14.8143	-19.7511	-41.1368	32.8239	1.84948	0.041913	0.005461	2.52761	0.926064	0.345511	2019-09-12 19:17:08
996	190902-191125	Unrelated carbonate (479)	-4.221	25.26	5.82043	4.03903	9.77423	8.03719	19.1056	1.70864	29.2871	-1.58122	-0.223152	-0.056675	4.83204	0.659011	0.279656	2019-09-13 05:28:36
852	190902-191125	ETH-2	-4.221	25.26	-5.59017	-5.1178	-11.4243	-10.4091	-13.6155	-10.1945	19.8664	-10.7194	-0.661882	-0.20181	2.35064	0.219435	0.124249	2019-09-13 09:55:01
648	190902-191125	1000C	-4.221	25.26	-0.172708	-1.09862	-2.10355	-2.54038	-0.609115	-4.53118	24.0005	-6.7093	-0.846469	-0.345096	1.73638	0.033947	-0.012042	2019-09-13 18:28:26
998	190902-191125	Unrelated carbonate (480)	-4.221	25.26	11.0858	0.716839	11.9074	1.35224	17.6734	7.48133	25.8473	-4.91784	-0.238765	-0.081733	4.3768	0.643364	0.250545	2019-09-13 22:53:32
897	190902-191125	ETH-3	-4.221	25.26	6.11601	11.9403	17.8386	23.9954	34.7365	1.7336	37.4382	6.32544	-0.278777	-0.027014	4.33359	0.603055	0.319129	2019-09-13 23:53:56
728	190902-191125	Unrelated carbonate (187)	-4.221	25.26	2.26599	-2.55516	-0.494505	-5.2034	1.68469	-1.86045	22.4921	-8.17244	-0.313915	-0.100106	4.30874	0.568385	0.228258	2019-09-14 06:14:39
794	190902-191125	Unrelated carbonate (196)	-4.221	25.26	2.06395	-2.43366	-0.586807	-4.97422	-1.85094	-2.08175	22.6179	-8.0504	-0.318069	-0.113352	0.739239	0.564248	0.215361	2019-09-14 09:51:37
808	190902-191125	ETH-1	-4.221	25.26	6.39107	11.5319	17.3123	22.9883	35.365	2.04381	37.0162	5.91613	-0.680965	-0.203714	5.44818	0.199507	0.143575	2019-09-14 13:53:40
781	190902-191125	Unrelated carbonate (195)	-4.221	25.26	2.13021	-3.1918	-1.25766	-6.47397	-1.85488	-1.98247	21.8356	-8.80927	-0.310199	-0.101183	2.16106	0.572224	0.226548	2019-09-14 18:14:04
710	190902-191125	Unrelated carbonate (077)	-4.221	25.26	7.21451	5.70216	12.3729	11.2495	22.2371	3.14283	30.9997	0.0800345	-0.708717	-0.185205	3.16531	0.171839	0.154415	2019-09-14 22:36:14
853	190902-191125	ETH-2	-4.221	25.26	-5.55856	-5.13213	-11.4233	-10.4816	-15.5061	-10.16	19.8516	-10.7338	-0.679491	-0.246221	0.423825	0.201953	0.080779	2019-09-15 01:44:04
753	190902-191125	Unrelated carbonate (191)	-4.221	25.26	2.32487	-3.04617	-0.918102	-6.14285	-0.082765	-1.77903	21.9854	-8.66397	-0.31425	-0.060128	3.44448	0.568233	0.267521	2019-09-15 12:20:32
898	190902-191125	ETH-3	-4.221	25.26	6.08984	11.927	17.7996	23.8924	33.5247	1.70601	37.4246	6.31223	-0.277371	-0.101473	3.21105	0.604667	0.24465	2019-09-15 13:34:57
734	190902-191125	Unrelated carbonate (188)	-4.221	25.26	2.13068	-2.32375	-0.40733	-4.76193	1.43615	-2.01424	22.7312	-7.94055	-0.315517	-0.120376	3.74628	0.567001	0.208843	2019-09-15 18:49:04
743	190902-191125	Unrelated carbonate (189)	-4.221	25.26	2.38796	-3.17955	-0.990503	-6.49059	-0.885618	-1.70638	21.8476	-8.79759	-0.320087	-0.142486	2.83522	0.562461	0.185984	2019-09-16 00:22:18
809	190902-191125	ETH-1	-4.221	25.26	6.39154	11.4701	17.2531	22.7873	35.3435	2.04658	36.9525	5.85429	-0.679625	-0.278011	5.5475	0.200966	0.068915	2019-09-16 04:05:08
762	190902-191125	Unrelated carbonate (192)	-4.221	25.26	2.45233	-3.11394	-0.86739	-6.32448	-3.04224	-1.63975	21.9152	-8.73207	-0.327813	-0.10695	0.472686	0.554758	0.221358	2019-09-16 08:10:07
771	190902-191125	Unrelated carbonate (194)	-4.221	25.26	2.3598	-2.92972	-0.772941	-5.94344	-0.754709	-1.74588	22.1054	-8.5475	-0.31976	-0.093122	2.50278	0.562867	0.235324	2019-09-16 13:19:39
854	190902-191125	ETH-2	-4.221	25.26	-5.59945	-5.23014	-11.5621	-10.6485	-14.5052	-10.2003	19.7505	-10.8318	-0.680625	-0.217888	1.67869	0.200987	0.109124	2019-09-16 16:49:59
649	190902-191125	1000C	-4.221	25.26	-20.9346	-8.57774	-30.6816	-17.3938	-38.5197	-26.5295	16.3323	-14.1475	-0.860847	-0.317538	0.203824	0.020734	0.006664	2019-09-16 19:12:44
795	190902-191125	Unrelated carbonate (196)	-4.221	25.26	2.0638	-2.43655	-0.595213	-4.9842	0.333213	-2.0818	22.6149	-8.05329	-0.323476	-0.11759	2.93493	0.559214	0.211769	2019-09-17 01:38:55
729	190902-191125	Unrelated carbonate (187)	-4.221	25.26	2.25723	-2.68998	-0.628462	-5.50133	0.155778	-1.86484	22.353	-8.30735	-0.306022	-0.129286	3.05159	0.576767	0.199935	2019-09-17 03:53:18
899	190902-191125	ETH-3	-4.221	25.26	6.08269	11.9109	17.7772	23.8884	35.0853	1.69894	37.408	6.29616	-0.276485	-0.073525	4.76483	0.605805	0.27127	2019-09-17 08:53:29
958	190902-191125	Unrelated carbonate (323)	-4.221	25.26	6.32615	10.9905	17.0583	21.9736	35.5482	1.99413	36.4579	5.3745	-0.337944	-0.125497	6.75372	0.544149	0.218599	2019-09-17 14:28:32
965	190902-191125	Unrelated carbonate (329)	-4.221	25.26	5.4696	10.9177	16.1011	21.8819	31.7981	1.07778	36.3847	5.30352	-0.330196	-0.071111	4.1608	0.551986	0.272386	2019-09-17 16:45:20
691	190902-191125	25C	-4.221	25.26	1.17264	33.7991	34.5007	68.7737	80.7317	-4.37315	60.0021	28.2126	0.033192	0.030934	11.14	0.916228	0.39831	2019-09-17 22:15:14
810	190902-191125	ETH-1	-4.221	25.26	6.39532	11.5709	17.3542	23.0696	36.2675	2.04693	37.0564	5.95511	-0.681987	-0.201289	6.24385	0.198745	0.143664	2019-09-18 02:57:38
782	190902-191125	Unrelated carbonate (195)	-4.221	25.26	2.13534	-3.14153	-1.20799	-6.3516	-2.61343	-1.97884	21.8874	-8.75898	-0.315327	-0.078881	1.29477	0.567616	0.249777	2019-09-18 08:15:01
754	190902-191125	Unrelated carbonate (191)	-4.221	25.26	2.36132	-3.06104	-0.894699	-6.22842	-3.60674	-1.73936	21.97	-8.67893	-0.313676	-0.116399	-0.101366	0.569291	0.212659	2019-09-18 12:45:42
855	190902-191125	ETH-2	-4.221	25.26	-5.59919	-5.19698	-11.5264	-10.6179	-15.9952	-10.2012	19.7847	-10.7986	-0.677569	-0.25358	0.098424	0.204286	0.074293	2019-09-18 13:51:24
650	190902-191125	1000C	-4.221	25.26	6.47961	11.3391	17.0306	22.4889	33.326	2.14593	36.8172	5.72301	-0.861096	-0.310832	3.7499	0.018946	0.0341	2019-09-18 20:41:33
796	190902-191125	Unrelated carbonate (196)	-4.221	25.26	2.05275	-2.42933	-0.596197	-4.96561	-0.974353	-2.09393	22.6224	-8.04604	-0.320203	-0.113373	1.62149	0.56281	0.216442	2019-09-19 09:31:08
900	190902-191125	ETH-3	-4.221	25.26	6.09314	11.9481	17.8207	24.0333	33.4297	1.70877	37.4464	6.33335	-0.280534	-0.005547	3.07423	0.601987	0.337836	2019-09-19 12:54:07
755	190902-191125	Unrelated carbonate (191)	-4.221	25.26	2.36376	-2.96859	-0.804439	-6.08309	-2.13042	-1.74019	22.0653	-8.58642	-0.317015	-0.155613	1.19509	0.566076	0.174018	2019-09-19 15:14:05
692	190902-191125	25C	-4.221	25.26	-0.075465	-3.31594	-3.30453	-6.62059	-3.60966	-4.34445	21.7126	-8.92854	0.033516	0.000296	2.99588	0.918254	0.328742	2019-09-19 20:30:10
811	190902-191125	ETH-1	-4.221	25.26	6.29305	11.4803	17.1541	22.8752	32.2536	1.94054	36.9633	5.86473	-0.685826	-0.212317	2.63114	0.195023	0.131486	2019-09-20 05:22:20
711	190902-191125	Unrelated carbonate (077)	-4.221	25.26	7.17419	5.68394	12.3293	11.2176	20.6326	3.10024	30.981	0.0618876	-0.692661	-0.180461	1.66915	0.188357	0.15756	2019-09-20 08:28:01
735	190902-191125	Unrelated carbonate (188)	-4.221	25.26	2.1305	-2.28592	-0.380503	-4.66534	-0.819385	-2.01584	22.7702	-7.9027	-0.325773	-0.099153	1.41112	0.557377	0.230987	2019-09-20 15:11:42
651	190902-191125	1000C	-4.221	25.26	-0.121605	-1.07814	-2.06356	-2.47948	-1.0329	-4.4771	24.0215	-6.68891	-0.879249	-0.325059	1.21673	0.001528	0.007348	2019-09-20 18:41:36
856	190902-191125	ETH-2	-4.221	25.26	-5.58538	-5.16674	-11.4836	-10.5753	-16.2686	-10.1875	19.8159	-10.7684	-0.678495	-0.271402	-0.253916	0.203564	0.057046	2019-09-21 03:05:16
901	190902-191125	ETH-3	-4.221	25.26	6.08105	11.8993	17.7622	23.8945	36.5733	1.69761	37.396	6.2845	-0.278223	-0.044552	6.2338	0.604509	0.298237	2019-09-21 05:24:22
744	190902-191125	Unrelated carbonate (189)	-4.221	25.26	2.40066	-3.1194	-0.907854	-6.36734	-1.1767	-1.69499	21.9096	-8.73743	-0.309753	-0.139111	2.41066	0.573602	0.190649	2019-09-21 10:41:30
763	190902-191125	Unrelated carbonate (192)	-4.221	25.26	2.45106	-3.10664	-0.865802	-6.29254	-1.23687	-1.64139	21.9227	-8.72477	-0.332101	-0.089438	2.27137	0.551178	0.240174	2019-09-21 14:20:08
812	190902-191125	ETH-1	-4.221	25.26	6.40588	11.5307	17.3325	22.9629	31.0218	2.05974	37.015	5.91489	-0.675136	-0.226231	1.2171	0.205867	0.116659	2019-09-21 18:30:05
772	190902-191125	Unrelated carbonate (194)	-4.221	25.26	2.37042	-3.07131	-0.90229	-6.28126	-1.57907	-1.72922	21.9593	-8.68923	-0.320504	-0.148967	1.94404	0.562887	0.181012	2019-09-21 23:26:51
783	190902-191125	Unrelated carbonate (195)	-4.221	25.26	2.13458	-3.17519	-1.23994	-6.45518	-2.70003	-1.9784	21.8527	-8.79266	-0.313344	-0.115594	1.27507	0.570122	0.214223	2019-09-22 04:41:25
857	190902-191125	ETH-2	-4.221	25.26	-5.40275	-5.06856	-11.1885	-10.2736	-16.1356	-9.99521	19.9168	-10.6705	-0.666432	-0.163881	-0.508263	0.215818	0.164585	2019-09-22 06:58:45
736	190902-191125	Unrelated carbonate (188)	-4.221	25.26	2.12669	-2.29892	-0.393612	-4.70423	-0.889918	-2.01944	22.7568	-7.91569	-0.322156	-0.112181	1.37012	0.561291	0.218445	2019-09-22 11:41:01
745	190902-191125	Unrelated carbonate (189)	-4.221	25.26	2.3842	-3.08283	-0.906021	-6.28522	-3.03907	-1.71401	21.9474	-8.70079	-0.327044	-0.129834	0.486969	0.556429	0.200255	2019-09-22 14:31:08
902	190902-191125	ETH-3	-4.221	25.26	6.11494	11.9974	17.8954	24.0944	33.5075	1.73034	37.4971	6.38259	-0.27742	-0.043254	3.03064	0.605535	0.298728	2019-09-22 21:55:37
764	190902-191125	Unrelated carbonate (192)	-4.221	25.26	2.45252	-3.06309	-0.811286	-6.21791	-2.46027	-1.64144	21.9676	-8.68119	-0.322006	-0.101719	0.956173	0.561543	0.22841	2019-09-23 00:13:39
773	190902-191125	Unrelated carbonate (194)	-4.221	25.26	2.3591	-3.06056	-0.892592	-6.19618	-1.97141	-1.74177	21.9704	-8.67844	-0.309749	-0.084923	1.54115	0.573891	0.245222	2019-09-23 03:03:13
813	190902-191125	ETH-1	-4.221	25.26	6.39389	11.5611	17.3563	23.0565	35.3031	2.04576	37.0463	5.9453	-0.668958	-0.194744	5.32809	0.212201	0.14693	2019-09-23 07:48:33
712	190902-191125	Unrelated carbonate (077)	-4.221	25.26	7.20577	5.75337	12.4121	11.3495	21.3822	3.13155	31.0526	0.131304	-0.711152	-0.188073	2.23529	0.170026	0.149046	2019-09-23 11:41:21
652	190902-191125	1000C	-4.221	25.26	-0.025794	-0.166079	-1.04091	-0.699298	2.10885	-4.40817	24.9623	-5.77636	-0.851181	-0.367295	2.46353	0.029902	-0.03433	2019-09-24 00:07:42
858	190902-191125	ETH-2	-4.221	25.26	-5.60506	-5.16401	-11.497	-10.5262	-15.3694	-10.2087	19.8188	-10.7656	-0.674289	-0.227211	0.675677	0.208128	0.101852	2019-09-24 03:44:04
784	190902-191125	Unrelated carbonate (195)	-4.221	25.26	2.09731	-3.17893	-1.28182	-6.46664	-0.663706	-2.01825	21.8489	-8.79631	-0.313229	-0.119632	3.36666	0.570553	0.21076	2019-09-24 07:53:39
756	190902-191125	Unrelated carbonate (191)	-4.221	25.26	2.36134	-2.92097	-0.762772	-5.92051	-0.804531	-1.74455	22.1145	-8.53875	-0.319791	-0.087592	2.43388	0.563965	0.242996	2019-09-24 12:52:51
903	190902-191125	ETH-3	-4.221	25.26	6.09663	11.9111	17.8062	23.9458	35.9088	1.71389	37.4081	6.29627	-0.262397	-0.017802	5.54909	0.620861	0.323199	2019-09-24 14:15:39
693	190902-191125	25C	-4.221	25.26	-33.9698	7.34807	-28.0527	14.7504	-20.7766	-41.107	32.794	1.82048	0.028886	-3.7e-05	1.50556	0.915653	0.337683	2019-09-24 21:37:31
737	190902-191125	Unrelated carbonate (188)	-4.221	25.26	2.10366	-2.20494	-0.315061	-4.4798	1.27967	-2.04764	22.8538	-7.8216	-0.312491	-0.075087	3.38343	0.571367	0.256143	2019-09-24 22:34:19
746	190902-191125	Unrelated carbonate (189)	-4.221	25.26	2.39507	-3.16698	-0.96722	-6.44829	-2.24108	-1.69921	21.8606	-8.78503	-0.316498	-0.125125	1.44233	0.567396	0.205535	2019-09-25 03:01:08
814	190902-191125	ETH-1	-4.221	25.26	6.38729	11.4995	17.2792	22.9232	32.8109	2.04095	36.9828	5.88367	-0.678083	-0.203259	3.03512	0.203175	0.137128	2019-09-25 08:15:02
765	190902-191125	Unrelated carbonate (192)	-4.221	25.26	2.45982	-3.07537	-0.806566	-6.22928	-0.944296	-1.63314	21.9549	-8.69349	-0.312689	-0.088523	2.49383	0.571275	0.242297	2019-09-25 13:08:14
653	190902-191125	1000C	-4.221	25.26	6.31657	11.1669	16.7035	22.1189	31.6043	1.97735	36.6399	5.55104	-0.848309	-0.332188	2.58589	0.032124	0.007705	2019-09-25 17:43:23
774	190902-191125	Unrelated carbonate (194)	-4.221	25.26	2.37567	-2.99192	-0.813176	-6.06982	-1.50316	-1.72653	22.0412	-8.60979	-0.315017	-0.095474	1.85783	0.568992	0.235508	2019-09-25 22:38:55
859	190902-191125	ETH-2	-4.221	25.26	-5.58803	-5.19264	-11.5129	-10.5509	-15.7387	-10.1894	19.7892	-10.7943	-0.679775	-0.194644	0.338575	0.202847	0.13499	2019-09-26 02:34:46
654	190902-191125	1000C	-4.221	25.26	-21.0094	-8.59104	-30.7609	-17.4951	-37.4993	-26.6092	16.3187	-14.1607	-0.850663	-0.393781	1.37323	0.031967	-0.066278	2019-09-27 20:34:30
713	190902-191125	Unrelated carbonate (077)	-4.221	25.26	7.19356	5.79772	12.473	11.3941	26.3391	3.11681	31.0984	0.175715	-0.681806	-0.23215	7.02507	0.199739	0.104055	2019-09-28 01:51:01
860	190902-191125	ETH-2	-4.221	25.26	-5.50251	-5.04017	-11.2738	-10.2674	-12.9416	-10.1033	19.9463	-10.6419	-0.677315	-0.21468	2.78747	0.205372	0.115194	2019-09-28 09:01:35
904	190902-191125	ETH-3	-4.221	25.26	6.10723	11.9649	17.8578	24.0424	33.516	1.72328	37.4636	6.35006	-0.274835	-0.029722	3.11036	0.608659	0.310167	2019-09-28 21:48:55
738	190902-191125	Unrelated carbonate (188)	-4.221	25.26	2.13547	-2.26377	-0.358525	-4.62928	0.54328	-2.01133	22.793	-7.88054	-0.330733	-0.107334	2.72777	0.553341	0.224361	2019-09-29 01:29:38
785	190902-191125	Unrelated carbonate (195)	-4.221	25.26	2.1247	-3.22991	-1.30295	-6.55798	-2.92489	-1.98697	21.7963	-8.84739	-0.312282	-0.109284	1.16783	0.571964	0.221925	2019-09-29 03:48:25
815	190902-191125	ETH-1	-4.221	25.26	6.39019	11.5092	17.2989	22.9472	33.4184	2.0437	36.9928	5.89341	-0.671208	-0.198988	3.60299	0.210242	0.140023	2019-09-29 09:35:33
797	190902-191125	Unrelated carbonate (196)	-4.221	25.26	2.06126	-2.41497	-0.571613	-4.91772	-0.497571	-2.08533	22.6372	-8.03169	-0.318517	-0.094046	2.0621	0.565717	0.237732	2019-09-29 15:36:46
730	190902-191125	Unrelated carbonate (187)	-4.221	25.26	2.26499	-2.64898	-0.59144	-5.39978	-1.1694	-1.85804	22.3953	-8.26634	-0.317375	-0.109393	1.6334	0.566895	0.222276	2019-09-29 19:53:29
861	190902-191125	ETH-2	-4.221	25.26	-5.60545	-5.18424	-11.5223	-10.5536	-15.713	-10.2084	19.7979	-10.7858	-0.679533	-0.214284	0.36684	0.203301	0.115891	2019-09-29 22:18:36
757	190902-191125	Unrelated carbonate (191)	-4.221	25.26	2.35394	-2.94477	-0.7951	-5.98595	-0.352529	-1.7516	22.0899	-8.56255	-0.321066	-0.105691	2.94227	0.56325	0.225941	2019-09-30 01:34:26
747	190902-191125	Unrelated carbonate (189)	-4.221	25.26	2.39416	-3.15022	-0.964563	-6.42168	-2.7367	-1.70081	21.8779	-8.76825	-0.329428	-0.131969	0.91277	0.554878	0.199537	2019-09-30 08:58:18
905	190902-191125	ETH-3	-4.221	25.26	6.10763	11.9692	17.8539	24.0689	35.2056	1.72354	37.468	6.35438	-0.283267	-0.012423	4.7414	0.600406	0.32665	2019-09-30 13:12:58
655	190902-191125	1000C	-4.221	25.26	-0.101171	-0.519661	-1.47815	-1.32997	0.890248	-4.47592	24.5976	-6.13005	-0.86344	-0.291228	2.02117	0.017955	0.041037	2019-09-30 22:27:16
766	190902-191125	Unrelated carbonate (192)	-4.221	25.26	2.44731	-3.05264	-0.805328	-6.22917	-0.919521	-1.64741	21.9784	-8.67072	-0.320991	-0.134005	2.4871	0.563439	0.197684	2019-10-01 01:42:34
816	190902-191125	ETH-1	-4.221	25.26	6.39797	11.5457	17.3378	23.0076	32.8434	2.0507	37.0304	5.92988	-0.676383	-0.212031	2.96526	0.205165	0.125811	2019-10-01 05:28:50
775	190902-191125	Unrelated carbonate (194)	-4.221	25.26	2.36549	-3.02482	-0.853064	-6.15912	-0.634734	-1.73624	22.0073	-8.64269	-0.312018	-0.119336	2.80505	0.572522	0.212519	2019-10-01 14:56:43
694	190902-191125	25C	-4.221	25.26	-0.089311	-3.26759	-3.28466	-6.55891	-2.09506	-4.36111	21.7625	-8.88012	0.020039	-0.034632	4.43958	0.906627	0.297531	2019-10-01 20:26:45
862	190902-191125	ETH-2	-4.221	25.26	-5.60311	-5.23367	-11.5663	-10.6489	-16.0665	-10.204	19.7469	-10.8353	-0.677648	-0.211201	0.102674	0.205388	0.119462	2019-10-02 00:43:03
739	190902-191125	Unrelated carbonate (188)	-4.221	25.26	2.12757	-2.33506	-0.428863	-4.75806	-0.332857	-2.01715	22.7195	-7.95186	-0.322711	-0.093819	1.99883	0.561832	0.238576	2019-10-02 05:03:44
748	190902-191125	Unrelated carbonate (189)	-4.221	25.26	2.3945	-3.11515	-0.926272	-6.28711	-1.771	-1.70175	21.914	-8.73316	-0.326043	-0.06691	1.81237	0.558534	0.265365	2019-10-02 08:20:45
906	190902-191125	ETH-3	-4.221	25.26	6.10426	11.9564	17.8435	23.9915	34.0538	1.72041	37.4549	6.34158	-0.277602	-0.062679	3.65207	0.606328	0.27529	2019-10-02 12:38:01
656	190902-191125	1000C	-4.221	25.26	6.37901	10.5678	16.1693	20.888	29.5617	2.06647	36.0216	4.95129	-0.855106	-0.351749	1.70067	0.025556	-0.0159	2019-10-02 16:52:04
758	190902-191125	Unrelated carbonate (191)	-4.221	25.26	2.36484	-2.97122	-0.812559	-6.02284	-1.42527	-1.73893	22.0626	-8.58905	-0.323666	-0.089748	1.90663	0.561003	0.242639	2019-10-02 21:36:33
786	190902-191125	Unrelated carbonate (195)	-4.221	25.26	2.1163	-3.26629	-1.36501	-6.63756	-3.21159	-1.99464	21.7588	-8.88379	-0.329876	-0.116386	0.960699	0.554813	0.215808	2019-10-03 02:13:55
817	190902-191125	ETH-1	-4.221	25.26	6.39705	11.5225	17.3087	22.9935	32.6872	2.05057	37.0065	5.90665	-0.681461	-0.179919	2.85977	0.2002	0.156806	2019-10-03 06:16:34
776	190902-191125	Unrelated carbonate (194)	-4.221	25.26	2.35814	-3.08384	-0.923189	-6.24519	-2.81904	-1.74193	21.9464	-8.70174	-0.31643	-0.08755	0.737472	0.568373	0.244984	2019-10-03 10:53:25
767	190902-191125	Unrelated carbonate (192)	-4.221	25.26	2.45205	-3.10234	-0.840717	-6.29391	-0.917398	-1.64049	21.9271	-8.72046	-0.312265	-0.099456	2.58241	0.572587	0.233056	2019-10-03 15:33:07
863	190902-191125	ETH-2	-4.221	25.26	-5.6058	-5.24181	-11.5723	-10.6514	-15.9101	-10.2066	19.7385	-10.8434	-0.672809	-0.197388	0.280597	0.210468	0.133924	2019-10-03 18:48:58
714	190902-191125	Unrelated carbonate (077)	-4.221	25.26	7.19715	5.71818	12.3714	11.2189	19.5857	3.12361	31.0163	0.0961037	-0.708066	-0.247306	0.550401	0.173752	0.086827	2019-10-03 22:36:02
731	190902-191125	Unrelated carbonate (187)	-4.221	25.26	2.26561	-2.61539	-0.565466	-5.34044	-0.815448	-1.85862	22.4299	-8.23273	-0.325136	-0.11709	1.92137	0.559709	0.215599	2019-10-04 02:55:46
907	190902-191125	ETH-3	-4.221	25.26	6.10564	11.9532	17.8407	23.9662	33.6758	1.722	37.4516	6.33843	-0.278662	-0.081174	3.28988	0.605512	0.255619	2019-10-04 07:33:27
740	190902-191125	Unrelated carbonate (188)	-4.221	25.26	2.13574	-2.22518	-0.305093	-4.57858	-0.623398	-2.01247	22.8328	-7.84192	-0.315594	-0.133752	1.48213	0.569351	0.199007	2019-10-04 11:52:29
798	190902-191125	Unrelated carbonate (196)	-4.221	25.26	2.07751	-2.36984	-0.512889	-4.85047	1.48039	-2.06957	22.6837	-7.98656	-0.320979	-0.116949	3.9385	0.563973	0.215939	2019-10-04 16:07:50
657	190902-191125	1000C	-4.221	25.26	-19.5274	-7.93494	-28.622	-16.1114	-34.3836	-25.0436	16.9922	-13.5074	-0.857995	-0.309568	1.69216	0.025188	0.020638	2019-10-04 20:33:36
864	190902-191125	ETH-2	-4.221	25.26	-5.5344	-4.87855	-11.1403	-9.95812	-11.8975	-10.1435	20.1131	-10.4801	-0.66886	-0.227071	3.56215	0.214566	0.104503	2019-10-05 04:57:26
908	190902-191125	ETH-3	-4.221	25.26	6.07627	11.9597	17.8116	23.9856	32.1229	1.69025	37.4583	6.34496	-0.283453	-0.075033	1.80116	0.600817	0.261268	2019-10-05 12:15:11
818	190902-191125	ETH-1	-4.221	25.26	6.3048	11.4999	17.1979	22.9069	31.0116	1.95242	36.9834	5.88426	-0.673874	-0.219946	1.37433	0.208009	0.114962	2019-10-05 16:51:47
759	190902-191125	Unrelated carbonate (191)	-4.221	25.26	2.37067	-2.87507	-0.708846	-5.82268	-1.75693	-1.73624	22.1618	-8.49284	-0.320695	-0.081259	1.37785	0.564411	0.252059	2019-10-05 20:38:35
749	190902-191125	Unrelated carbonate (189)	-4.221	25.26	2.38217	-2.96221	-0.778051	-5.99686	-0.963559	-1.72067	22.0719	-8.58007	-0.315847	-0.081676	2.33362	0.569322	0.251681	2019-10-06 01:32:06
865	190902-191125	ETH-2	-4.221	25.26	-5.37277	-5.01734	-11.091	-10.2248	-13.4763	-9.96494	19.9696	-10.6193	-0.649651	-0.217557	2.05967	0.234002	0.114327	2019-10-06 05:54:05
715	190902-191125	Unrelated carbonate (077)	-4.221	25.26	7.06392	5.6314	12.1647	11.1441	21.262	2.98387	30.9271	0.00955844	-0.69105	-0.148709	2.50666	0.191062	0.185436	2019-10-06 13:48:34
909	190902-191125	ETH-3	-4.221	25.26	6.03796	11.8874	17.7113	23.9104	34.222	1.65181	37.3839	6.27271	-0.272514	-0.005574	4.02025	0.611981	0.330716	2019-10-06 17:02:44
716	190902-191125	Unrelated carbonate (077)	-4.221	25.26	7.12889	5.74877	12.343	11.3166	21.8621	3.04924	31.048	0.12687	-0.696109	-0.211493	2.79676	0.185991	0.12197	2019-10-06 21:09:26
777	190902-191125	Unrelated carbonate (194)	-4.221	25.26	2.35801	-2.97225	-0.822662	-6.01403	-0.192125	-1.74622	22.0616	-8.59006	-0.325731	-0.078818	3.1532	0.559519	0.254854	2019-10-07 01:44:28
819	190902-191125	ETH-1	-4.221	25.26	6.39061	11.6183	17.399	23.1774	31.9563	2.04013	37.1053	6.00255	-0.679163	-0.189645	1.97032	0.202789	0.144519	2019-10-07 06:22:48
768	190902-191125	Unrelated carbonate (192)	-4.221	25.26	2.45872	-2.92495	-0.688604	-6.00472	-0.484077	-1.63992	22.1101	-8.54296	-0.341837	-0.164311	2.65947	0.543356	0.168622	2019-10-07 12:03:41
750	190902-191125	Unrelated carbonate (189)	-4.221	25.26	2.3948	-3.14259	-0.949499	-6.42728	-0.768224	-1.70041	21.8857	-8.76062	-0.32254	-0.152918	2.87268	0.562822	0.180155	2019-10-07 14:31:29
658	190902-191125	1000C	-4.221	25.26	0.069465	-0.252963	-1.02958	-0.841633	0.509101	-4.30273	24.8724	-5.86353	-0.852662	-0.335944	0.932551	0.029253	-0.00454	2019-10-07 19:55:26
866	190902-191125	ETH-2	-4.221	25.26	-5.56466	-5.0581	-11.3499	-10.2695	-13.7962	-10.1693	19.928	-10.6597	-0.672076	-0.180719	2.02146	0.21164	0.152034	2019-10-07 23:44:26
787	190902-191125	Unrelated carbonate (195)	-4.221	25.26	2.11515	-3.23354	-1.31097	-6.51587	0.048735	-1.99709	21.7925	-8.85101	-0.306899	-0.059604	4.17106	0.578673	0.274617	2019-10-08 05:59:53
732	190902-191125	Unrelated carbonate (187)	-4.221	25.26	2.2594	-2.60065	-0.541731	-5.33551	-0.232415	-1.86583	22.4452	-8.21795	-0.309539	-0.141699	2.48349	0.575999	0.1917	2019-10-08 10:02:06
910	190902-191125	ETH-3	-4.221	25.26	6.11415	12.1191	18.0242	24.3611	34.8842	1.72501	37.6227	6.50443	-0.268353	-0.023452	4.13016	0.616403	0.311711	2019-10-08 11:23:49
778	190902-191125	Unrelated carbonate (194)	-4.221	25.26	2.36864	-3.0069	-0.821772	-6.11608	0.425959	-1.73352	22.0258	-8.62477	-0.301612	-0.111964	3.83059	0.584053	0.221855	2019-10-08 19:13:27
695	190902-191125	25C	-4.221	25.26	1.20294	34.6087	35.3175	70.4633	78.8012	-4.37021	60.8373	29.0228	0.021725	0.044778	7.75019	0.907464	0.380627	2019-10-08 22:09:02
760	190902-191125	Unrelated carbonate (191)	-4.221	25.26	2.36541	-2.96946	-0.8052	-6.02916	-0.913162	-1.73838	22.0644	-8.58729	-0.318629	-0.099633	2.41635	0.566977	0.234438	2019-10-09 00:48:39
820	190902-191125	ETH-1	-4.221	25.26	6.39918	11.5581	17.3461	23.0278	32.1164	2.05154	37.0433	5.94234	-0.681577	-0.216909	2.23379	0.200517	0.115523	2019-10-09 05:58:04
741	190902-191125	Unrelated carbonate (188)	-4.221	25.26	2.13159	-2.33058	-0.41346	-4.78701	0.351809	-2.01301	22.7241	-7.94739	-0.315853	-0.131877	2.67197	0.569806	0.201887	2019-10-09 13:05:43
769	190902-191125	Unrelated carbonate (192)	-4.221	25.26	2.44966	-3.08272	-0.827964	-6.2247	0.197213	-1.64377	21.9474	-8.70083	-0.316392	-0.069156	3.66466	0.569317	0.265465	2019-10-09 16:34:42
659	190902-191125	1000C	-4.221	25.26	-0.119516	-1.31137	-2.27407	-2.96527	-3.44281	-4.4662	23.7809	-6.92233	-0.862805	-0.345147	-0.742395	0.019267	-0.014069	2019-10-09 19:07:15
696	190902-191125	25C	-4.221	25.26	-33.9618	7.89654	-27.5254	15.9059	-19.7076	-41.1187	33.3598	2.36938	0.027944	0.049389	1.51907	0.917697	0.384969	2019-10-09 22:54:28
867	190902-191125	ETH-2	-4.221	25.26	-5.55696	-5.07091	-11.347	-10.3495	-15.6598	-10.1606	19.9147	-10.6725	-0.664523	-0.235805	0.144996	0.2195	0.096961	2019-10-10 05:39:58
717	190902-191125	Unrelated carbonate (077)	-4.221	25.26	7.20433	5.74451	12.4162	11.348	21.653	3.13034	31.0434	0.122441	-0.696992	-0.171949	2.51991	0.18538	0.16079	2019-10-10 11:52:53
911	190902-191125	ETH-3	-4.221	25.26	6.10501	11.9684	17.8631	24.0576	34.8149	1.72077	37.4672	6.35356	-0.270765	-0.021815	4.36661	0.614261	0.312289	2019-10-10 18:43:23
799	190902-191125	Unrelated carbonate (196)	-4.221	25.26	2.07083	-2.40337	-0.552153	-4.84584	-0.358875	-2.0755	22.6492	-8.0201	-0.320336	-0.045081	2.16803	0.565499	0.29017	2019-10-10 22:31:02
751	190902-191125	Unrelated carbonate (189)	-4.221	25.26	2.3947	-3.08933	-0.890788	-6.29609	-1.20135	-1.7025	21.9407	-8.70731	-0.316203	-0.12775	2.33283	0.56971	0.20649	2019-10-11 04:13:05
821	190902-191125	ETH-1	-4.221	25.26	6.39286	11.5377	17.318	22.9752	33.0475	2.04551	37.0222	5.92193	-0.682825	-0.228011	3.18443	0.199403	0.102937	2019-10-11 06:41:04
788	190902-191125	Unrelated carbonate (195)	-4.221	25.26	2.12533	-3.1619	-1.22967	-6.4532	-0.754029	-1.98882	21.8664	-8.77933	-0.306652	-0.140276	3.21239	0.579408	0.193895	2019-10-11 12:25:33
660	190902-191125	1000C	-4.221	25.26	6.30331	11.7101	17.2119	23.2225	29.0084	1.94306	37.2003	6.09468	-0.862714	-0.327161	-0.977815	0.018268	0.002045	2019-10-11 15:23:17
868	190902-191125	ETH-2	-4.221	25.26	-5.57926	-4.99843	-11.3137	-10.1832	-13.7521	-10.1872	19.9896	-10.5999	-0.679313	-0.213512	1.96381	0.204774	0.119975	2019-10-12 01:49:27
733	190902-191125	Unrelated carbonate (187)	-4.221	25.26	2.15953	-2.21014	-0.262378	-4.52231	2.73866	-1.9875	22.8483	-7.82693	-0.312178	-0.107364	4.7961	0.573868	0.227279	2019-10-12 05:07:04
752	190902-191125	Unrelated carbonate (189)	-4.221	25.26	2.39471	-2.86844	-0.669632	-5.7913	-1.03659	-1.7107	22.1686	-8.48626	-0.312725	-0.06299	2.06176	0.57337	0.272495	2019-10-12 17:20:13
779	190902-191125	Unrelated carbonate (194)	-4.221	25.26	2.37725	-2.61179	-0.420263	-5.28756	4.5934	-1.73897	22.4334	-8.22937	-0.298311	-0.07116	7.21836	0.587901	0.264209	2019-10-13 13:59:17
789	190902-191125	Unrelated carbonate (195)	-4.221	25.26	2.28489	-2.51751	-0.449961	-5.16957	-1.81167	-1.84158	22.5309	-8.13482	-0.325894	-0.141573	0.708908	0.560149	0.192735	2019-10-14 11:00:50
742	190902-191125	Unrelated carbonate (188)	-4.221	25.26	2.13123	-2.2703	-0.357727	-4.69332	0.634625	-2.01563	22.7863	-7.88707	-0.319136	-0.158572	2.83674	0.566978	0.175455	2019-10-14 15:20:19
661	190902-191125	1000C	-4.221	25.26	-19.6401	-8.13676	-28.9331	-16.5336	-31.992	-25.157	16.7842	-13.7091	-0.85963	-0.331858	4.69778	0.024395	0.000785	2019-10-14 20:09:32
822	190902-191125	ETH-1	-4.221	25.26	6.39644	11.5787	17.3752	23.0589	30.7483	2.04783	37.0645	5.96298	-0.67012	-0.2273	0.86811	0.212337	0.102293	2019-10-15 02:27:28
761	190902-191125	Unrelated carbonate (191)	-4.221	25.26	2.37534	-2.9195	-0.746181	-5.93856	-2.5685	-1.72959	22.1159	-8.53731	-0.319045	-0.108706	0.646399	0.567181	0.22641	2019-10-15 04:02:11
770	190902-191125	Unrelated carbonate (192)	-4.221	25.26	2.45558	-3.0383	-0.783403	-6.15022	-0.371987	-1.63908	21.9932	-8.65639	-0.32169	-0.08333	2.99934	0.564547	0.252292	2019-10-15 08:42:10
869	190902-191125	ETH-2	-4.221	25.26	-5.58726	-5.06138	-11.3824	-10.2919	-12.5176	-10.1934	19.9246	-10.6629	-0.67829	-0.196748	3.35135	0.20602	0.137583	2019-10-15 12:27:04
697	190902-191125	25C	-4.221	25.26	-0.009819	-3.09348	-3.02698	-6.167	-2.01564	-4.28229	21.942	-8.70605	0.024792	0.010452	4.08971	0.913811	0.347806	2019-10-15 16:50:18
780	190902-191125	Unrelated carbonate (194)	-4.221	25.26	2.37052	-2.93683	-0.769032	-5.98646	-2.8795	-1.73412	22.0981	-8.55465	-0.319857	-0.12212	0.373698	0.566477	0.21298	2019-10-15 21:26:17
790	190902-191125	Unrelated carbonate (195)	-4.221	25.26	2.1239	-3.18981	-1.28151	-6.45232	-1.63294	-1.98932	21.8376	-8.80727	-0.329535	-0.083378	2.3867	0.556789	0.252527	2019-10-16 02:18:38
912	190902-191125	ETH-3	-4.221	25.26	6.11454	12.028	17.9352	24.1191	34.3664	1.72879	37.5288	6.41327	-0.267674	-0.07967	3.80483	0.617876	0.251428	2019-10-16 06:23:21
823	190902-191125	ETH-1	-4.221	25.26	6.39978	11.6021	17.3993	23.1138	32.8943	2.05056	37.0887	5.98637	-0.672605	-0.219835	2.90282	0.209947	0.108792	2019-10-17 02:07:27
870	190902-191125	ETH-2	-4.221	25.26	-5.5961	-5.15877	-11.4992	-10.4512	-14.2514	-10.1993	19.8242	-10.7604	-0.691016	-0.161954	1.79187	0.193332	0.173392	2019-10-17 16:33:27
698	190902-191125	25C	-4.221	25.26	-34.0072	7.13663	-28.2941	14.41	-19.9558	-41.1394	32.5759	1.60895	0.026763	0.084228	2.79981	0.917714	0.419749	2019-10-17 22:09:33
913	190902-191125	ETH-3	-4.221	25.26	6.10459	11.9711	17.8559	24.0532	34.4695	1.72021	37.4701	6.35633	-0.280026	-0.031563	4.02642	0.605536	0.3	2019-10-18 03:59:38
871	190902-191125	ETH-2	-4.221	25.26	-5.58192	-5.06441	-11.379	-10.2996	-12.84	-10.1876	19.9215	-10.666	-0.677333	-0.19848	3.02406	0.207174	0.136349	2019-10-18 08:31:18
948	190902-191125	Unrelated carbonate (321)	-4.221	25.26	-5.50065	7.96348	1.83152	15.913	10.4998	-10.5836	33.3624	2.37189	-0.27673	-0.076194	0.739565	0.609988	0.255906	2019-10-18 12:53:13
933	190902-191125	Unrelated carbonate (319)	-4.221	25.26	-2.82102	8.97484	5.59996	18.0232	18.7253	-7.7459	34.3996	3.37796	-0.284848	-0.006927	4.01479	0.601582	0.326021	2019-10-18 17:35:30
662	190902-191125	1000C	-4.221	25.26	6.33875	12.7859	18.3319	25.4052	34.5936	1.94139	38.3101	7.17119	-0.84353	-0.321732	2.31144	0.037735	0.003483	2019-10-18 21:28:28
914	190902-191125	ETH-3	-4.221	25.26	6.06564	11.9938	17.8398	24.1772	34.1947	1.67759	37.4936	6.37912	-0.278002	0.044738	3.75694	0.607702	0.377275	2019-10-19 02:11:19
939	190902-191125	Unrelated carbonate (320)	-4.221	25.26	-4.15317	7.47646	2.74671	14.9085	11.7353	-9.11983	32.8568	1.88144	-0.285834	-0.09893	1.46794	0.600866	0.232678	2019-10-19 06:37:18
824	190902-191125	ETH-1	-4.221	25.26	6.38512	11.5267	17.2984	23.0454	32.1398	2.03762	37.0109	5.91098	-0.683534	-0.137693	2.33251	0.199082	0.191249	2019-10-19 12:35:05
976	190902-191125	Unrelated carbonate (365)	-4.221	25.26	2.13774	8.8213	10.6235	17.6078	23.993	-2.4197	34.2296	3.21307	-0.270355	-0.110606	4.18417	0.615981	0.220017	2019-10-19 21:44:16
872	190902-191125	ETH-2	-4.221	25.26	-5.5829	-5.08178	-11.3938	-10.328	-14.5077	-10.188	19.9036	-10.6833	-0.674162	-0.192298	1.36496	0.21054	0.143134	2019-10-20 02:09:57
984	190902-191125	Unrelated carbonate (366)	-4.221	25.26	-0.416083	6.54972	5.71386	13.0444	15.3706	-5.07583	31.892	0.945517	-0.291381	-0.096685	2.87283	0.595184	0.235165	2019-10-20 05:48:05
915	190902-191125	ETH-3	-4.221	25.26	6.07338	11.9602	17.8063	24.0525	34.1808	1.68713	37.4589	6.34547	-0.286225	-0.010614	3.80072	0.599566	0.320277	2019-10-20 14:07:21
825	190902-191125	ETH-1	-4.221	25.26	6.37771	11.5259	17.2999	23.0102	30.2515	2.02969	37.0101	5.91013	-0.673638	-0.170388	0.508278	0.209127	0.157277	2019-10-21 04:30:11
873	190902-191125	ETH-2	-4.221	25.26	-5.5339	-4.91222	-11.183	-10.0622	-15.1158	-10.1417	20.0784	-10.5138	-0.679327	-0.264557	0.359489	0.205405	0.069499	2019-10-21 17:40:19
663	190902-191125	1000C	-4.221	25.26	-21.385	-8.88148	-31.4285	-17.9652	-39.92	-27.0015	16.0199	-14.4505	-0.855578	-0.286388	-0.160784	0.029185	0.049323	2019-10-21 20:01:58
916	190902-191125	ETH-3	-4.221	25.26	6.06323	11.9391	17.7756	23.9827	29.8038	1.67702	37.4371	6.32435	-0.285409	-0.03708	-0.395992	0.60049	0.292863	2019-10-22 09:43:54
949	190902-191125	Unrelated carbonate (321)	-4.221	25.26	-5.48947	7.99445	1.87359	16.0176	12.5027	-10.5728	33.3944	2.40286	-0.276549	-0.03474	2.65051	0.610574	0.297345	2019-10-22 15:24:19
699	190902-191125	25C	-4.221	25.26	1.14844	33.9547	34.6309	69.1388	72.9751	-4.4048	60.1626	28.3684	0.036034	0.071527	3.61207	0.923389	0.391003	2019-10-22 17:42:49
934	190902-191125	Unrelated carbonate (319)	-4.221	25.26	-2.90492	8.6949	5.24175	17.4911	17.0701	-7.82557	34.111	3.098	-0.281522	0.025227	3.0201	0.605378	0.358126	2019-10-22 22:50:26
826	190902-191125	ETH-1	-4.221	25.26	6.37435	11.5084	17.2757	22.9597	30.309	2.02673	36.992	5.8926	-0.676941	-0.185162	0.601675	0.2059	0.141306	2019-10-23 04:03:38
940	190902-191125	Unrelated carbonate (320)	-4.221	25.26	-4.18769	7.33659	2.5819	14.6096	11.8411	-9.1517	32.7126	1.74154	-0.277949	-0.115715	1.88302	0.609227	0.214706	2019-10-23 06:37:15
874	190902-191125	ETH-2	-4.221	25.26	-5.57911	-5.17743	-11.4875	-10.5329	-14.2336	-10.1804	19.8049	-10.7791	-0.678374	-0.207016	1.82866	0.206556	0.128863	2019-10-23 13:38:14
664	190902-191125	1000C	-4.221	25.26	-0.088025	-1.02174	-1.96666	-2.40979	-1.13637	-4.44317	24.0796	-6.63254	-0.872328	-0.368114	0.966131	0.010337	-0.038455	2019-10-23 18:35:14
977	190902-191125	Unrelated carbonate (365)	-4.221	25.26	2.13598	8.7487	10.5534	17.4937	22.3067	-2.4189	34.1547	3.14042	-0.267125	-0.078856	2.67417	0.619649	0.251327	2019-10-23 22:14:42
985	190902-191125	Unrelated carbonate (366)	-4.221	25.26	-0.386314	6.65679	5.8441	13.2446	15.2195	-5.04785	32.0023	1.0526	-0.297178	-0.111838	2.48224	0.589717	0.21885	2019-10-24 02:27:29
917	190902-191125	ETH-3	-4.221	25.26	6.08979	11.9308	17.7933	23.9617	30.5908	1.70582	37.4285	6.316	-0.287193	-0.041185	0.355932	0.598939	0.287641	2019-10-24 07:42:05
999	190902-191125	Unrelated carbonate (497)	-4.221	25.26	3.48724	12.0558	15.2069	24.1608	27.8114	-1.09121	37.5635	6.44698	-0.280804	-0.093774	0.173013	0.605596	0.233609	2019-10-24 13:15:07
677	190902-191125	Unrelated carbonate (022)	-4.221	25.26	5.16727	13.9161	18.7916	27.9628	34.2477	0.642751	39.4789	8.30496	-0.287472	-0.061376	1.02449	0.598634	0.265397	2019-10-24 18:15:42
700	190902-191125	25C	-4.221	25.26	-0.094407	-3.26063	-3.2887	-6.51109	-4.47946	-4.36683	21.7697	-8.87314	0.014382	-0.000471	2.03125	0.904679	0.339528	2019-10-24 19:44:24
827	190902-191125	ETH-1	-4.221	25.26	6.38789	11.5062	17.2789	22.9788	31.4344	2.04134	36.9898	5.89044	-0.685558	-0.162225	1.68441	0.197352	0.16352	2019-10-24 23:40:46
875	190902-191125	ETH-2	-4.221	25.26	-5.55268	-5.10343	-11.383	-10.3914	-13.7054	-10.1548	19.8812	-10.7051	-0.673165	-0.212748	2.19058	0.211991	0.123465	2019-10-25 12:10:15
665	190902-191125	1000C	-4.221	25.26	6.45263	11.3279	16.9951	22.3894	28.4684	2.11739	36.8056	5.71181	-0.857457	-0.385824	-0.91834	0.024043	-0.065771	2019-10-25 19:40:29
918	190902-191125	ETH-3	-4.221	25.26	6.0709	11.8958	17.7518	23.9348	32.6049	1.68685	37.3924	6.28098	-0.274595	0.001804	2.3992	0.611821	0.331011	2019-10-26 11:57:57
978	190902-191125	Unrelated carbonate (365)	-4.221	25.26	2.16261	8.92488	10.7701	17.8389	23.3068	-2.39685	34.3364	3.31668	-0.251806	-0.088885	3.28228	0.635354	0.240166	2019-10-26 16:40:31
986	190902-191125	Unrelated carbonate (366)	-4.221	25.26	-0.381732	6.66674	5.88337	13.2798	15.866	-5.0433	32.0126	1.06255	-0.272596	-0.096821	3.09624	0.614781	0.23367	2019-10-26 18:57:26
828	190902-191125	ETH-1	-4.221	25.26	6.38621	11.5215	17.2966	22.9851	30.2538	2.03898	37.0055	5.9057	-0.681313	-0.186262	0.510093	0.201716	0.138107	2019-10-26 22:17:59
966	190902-191125	Unrelated carbonate (329)	-4.221	25.26	5.44785	10.8672	16.0289	21.775	31.0857	1.05631	36.3327	5.25304	-0.329863	-0.07581	3.58907	0.556308	0.251815	2019-10-27 02:44:35
959	190902-191125	Unrelated carbonate (323)	-4.221	25.26	6.31099	10.9491	17.0087	21.9697	28.9692	1.9794	36.4152	5.33308	-0.330909	-0.047319	0.454252	0.555202	0.280887	2019-10-27 06:10:14
876	190902-191125	ETH-2	-4.221	25.26	-5.57335	-5.14849	-11.4502	-10.4381	-15.562	-10.1753	19.8347	-10.7501	-0.675246	-0.1694	0.415186	0.210068	0.168448	2019-10-27 12:11:47
919	190902-191125	ETH-3	-4.221	25.26	6.0608	12.0024	17.8491	24.1384	31.5335	1.67207	37.5024	6.38772	-0.272174	-0.010134	1.16253	0.614433	0.318007	2019-10-28 00:56:53
678	190902-191125	Unrelated carbonate (022)	-4.221	25.26	5.179	13.8841	18.7728	27.8764	35.9199	0.656522	39.4458	8.27285	-0.286891	-0.082133	2.69281	0.599541	0.242404	2019-10-28 05:40:32
1000	190902-191125	Unrelated carbonate (497)	-4.221	25.26	3.48979	12.0974	15.2506	24.2699	29.5848	-1.09001	37.6064	6.48861	-0.280819	-0.069449	1.81513	0.605962	0.256811	2019-10-28 09:50:45
829	190902-191125	ETH-1	-4.221	25.26	6.39152	11.6576	17.4449	23.2362	29.875	2.03965	37.1459	6.04188	-0.6732	-0.209811	-0.127778	0.209988	0.112891	2019-10-28 10:47:33
935	190902-191125	Unrelated carbonate (319)	-4.221	25.26	-2.97088	8.84018	5.32096	17.7941	16.3499	-7.90172	34.261	3.24355	-0.276039	0.034975	2.09694	0.611604	0.366709	2019-10-28 17:44:54
666	190902-191125	1000C	-4.221	25.26	-21.431	-8.90527	-31.4999	-18.0383	-38.1401	-27.0499	15.9955	-14.4742	-0.857167	-0.312784	1.79025	0.028223	0.024749	2019-10-28 20:49:43
941	190902-191125	Unrelated carbonate (320)	-4.221	25.26	-4.20178	7.37303	2.59739	14.7204	10.3834	-9.16817	32.7502	1.77804	-0.283451	-0.078875	0.38365	0.604395	0.250888	2019-10-29 00:45:17
877	190902-191125	ETH-2	-4.221	25.26	-5.60107	-5.23219	-11.5691	-10.6354	-15.3339	-10.2019	19.7484	-10.8338	-0.68404	-0.200555	0.8422	0.201375	0.137027	2019-10-29 05:10:09
701	190902-191125	25C	-4.221	25.26	-33.9859	7.63857	-27.8044	15.3598	-20.4176	-41.135	33.0937	2.11125	0.01828	0.023662	1.32356	0.911261	0.355966	2019-10-30 00:08:10
920	190902-191125	ETH-3	-4.221	25.26	6.09903	11.9666	17.8391	24.0305	32.5895	1.71441	37.4654	6.35186	-0.286537	-0.044905	2.21639	0.60017	0.28139	2019-10-30 03:46:08
667	190902-191125	1000C	-4.221	25.26	-0.211085	-1.10534	-2.17203	-2.52027	-2.78576	-4.5721	23.9936	-6.71593	-0.868871	-0.311504	-0.39128	0.014206	0.01925	2019-10-30 16:29:16
830	190902-191125	ETH-1	-4.221	25.26	6.34125	11.5161	17.2502	22.9357	30.2149	1.99094	37	5.90039	-0.67559	-0.223844	0.53039	0.207707	0.097493	2019-10-30 19:59:26
979	190902-191125	Unrelated carbonate (365)	-4.221	25.26	2.16019	8.92499	10.7725	17.8371	22.0575	-2.39944	34.3365	3.31679	-0.247093	-0.090909	2.0598	0.640605	0.236658	2019-10-31 00:41:36
987	190902-191125	Unrelated carbonate (366)	-4.221	25.26	-0.389976	6.50636	5.70734	12.9552	15.5244	-5.04621	31.8472	0.902058	-0.282451	-0.09859	3.08174	0.605357	0.231023	2019-10-31 05:07:24
878	190902-191125	ETH-2	-4.221	25.26	-5.553	-5.09815	-11.3804	-10.3969	-15.8632	-10.1553	19.8866	-10.6998	-0.675455	-0.228999	-0.012141	0.210171	0.10804	2019-10-31 08:45:21
679	190902-191125	Unrelated carbonate (022)	-4.221	25.26	5.13459	13.85	18.7009	27.8283	33.987	0.610125	39.4108	8.23886	-0.278822	-0.061788	0.935151	0.608035	0.261485	2019-10-31 13:04:42
702	190902-191125	25C	-4.221	25.26	1.17289	34.4253	35.1004	70.0092	70.2881	-4.39575	60.6481	28.8393	0.017286	-0.02481	0.178145	0.90556	0.278378	2019-10-31 19:43:21
1001	190902-191125	Unrelated carbonate (497)	-4.221	25.26	3.47156	12.08	15.216	24.2119	29.187	-1.10893	37.5886	6.47127	-0.27928	-0.091789	1.48121	0.607904	0.232128	2019-11-01 00:07:34
921	190902-191125	ETH-3	-4.221	25.26	6.08142	11.9573	17.8212	24.0421	32.0995	1.69586	37.4559	6.34259	-0.276962	-0.015175	1.77755	0.610058	0.31108	2019-11-01 01:40:59
960	190902-191125	Unrelated carbonate (323)	-4.221	25.26	6.28795	10.9184	16.9439	21.8647	30.2645	1.95582	36.3835	5.3024	-0.341093	-0.089345	1.79796	0.545432	0.235627	2019-11-01 09:02:34
967	190902-191125	Unrelated carbonate (329)	-4.221	25.26	5.42519	10.818	15.977	21.6639	28.8946	1.03382	36.2819	5.20382	-0.309808	-0.087138	1.57626	0.577108	0.237905	2019-11-01 10:00:25
831	190902-191125	ETH-1	-4.221	25.26	6.39099	11.5138	17.3028	22.9257	27.2878	2.04439	36.9976	5.89801	-0.672665	-0.229103	-2.36054	0.210797	0.090688	2019-11-01 14:35:25
668	190902-191125	1000C	-4.221	25.26	6.41465	10.8994	16.5375	21.6035	27.0389	2.09246	36.3636	5.28309	-0.851961	-0.307333	-1.43559	0.029908	0.010537	2019-11-01 18:45:52
879	190902-191125	ETH-2	-4.221	25.26	-5.55912	-5.0108	-11.3111	-10.1975	-13.8383	-10.1651	19.9767	-10.6124	-0.685363	-0.203092	1.87911	0.200356	0.135154	2019-11-02 09:08:54
980	190902-191125	Unrelated carbonate (365)	-4.221	25.26	2.12318	8.75808	10.5441	17.492	21.7703	-2.43299	34.1644	3.14984	-0.272289	-0.099102	2.14333	0.615524	0.227428	2019-11-02 13:34:20
988	190902-191125	Unrelated carbonate (366)	-4.221	25.26	-0.398224	6.45836	5.64776	12.8308	14.8244	-5.05328	31.7977	0.854039	-0.286303	-0.125988	2.49307	0.60181	0.202163	2019-11-02 17:28:23
922	190902-191125	ETH-3	-4.221	25.26	6.02591	11.9311	17.7341	23.9279	30.9478	1.63727	37.429	6.31649	-0.280168	-0.074859	0.76953	0.60703	0.248712	2019-11-02 21:55:14
680	190902-191125	Unrelated carbonate (022)	-4.221	25.26	5.17425	13.8353	18.7121	27.8183	34.6099	0.653229	39.3955	8.22403	-0.294289	-0.042411	1.52458	0.59272	0.279921	2019-11-03 02:21:02
1002	190902-191125	Unrelated carbonate (497)	-4.221	25.26	3.5226	12.0912	15.2784	24.207	28.5922	-1.05458	37.6	6.48234	-0.281153	-0.118613	0.82641	0.606291	0.203125	2019-11-03 05:29:16
832	190902-191125	ETH-1	-4.221	25.26	6.35787	11.6612	17.4281	23.2495	29.4873	2.00341	37.1497	6.04556	-0.658734	-0.20399	-0.475551	0.224966	0.11533	2019-11-03 09:05:33
950	190902-191125	Unrelated carbonate (321)	-4.221	25.26	-5.55251	7.97963	1.80207	15.9201	11.1972	-10.6399	33.3792	2.38817	-0.26806	-0.101281	1.45438	0.620688	0.225608	2019-11-03 13:22:04
880	190902-191125	ETH-2	-4.221	25.26	-5.58502	-5.11024	-11.4231	-10.3219	-14.2435	-10.1892	19.8742	-10.7118	-0.673478	-0.128868	1.69202	0.212533	0.212426	2019-11-03 22:01:08
942	190902-191125	Unrelated carbonate (320)	-4.221	25.26	-4.20021	7.4596	2.70274	14.9482	10.5217	-9.16969	32.8395	1.86468	-0.264496	-0.026319	0.349963	0.624269	0.30355	2019-11-04 04:21:46
923	190902-191125	ETH-3	-4.221	25.26	6.04633	11.9152	17.7461	23.9425	30.5964	1.65977	37.4125	6.30049	-0.273836	-0.02917	0.43774	0.613599	0.295166	2019-11-04 10:53:40
669	190902-191125	1000C	-4.221	25.26	-20.2888	-8.31326	-29.7611	-16.9258	-35.341	-25.8464	16.6036	-13.8843	-0.854533	-0.374799	2.27936	0.031348	-0.03775	2019-11-04 22:22:44
936	190902-191125	Unrelated carbonate (319)	-4.221	25.26	-2.96356	8.6291	5.11102	17.2663	16.2831	-7.88607	34.0432	3.03229	-0.286757	-0.065291	2.43531	0.601676	0.261664	2019-11-05 03:07:42
833	190902-191125	ETH-1	-4.221	25.26	6.34924	11.6082	17.3491	23.1211	29.3769	1.99611	37.0951	5.99258	-0.676128	-0.224768	-0.470796	0.207513	0.092948	2019-11-05 08:06:56
981	190902-191125	Unrelated carbonate (365)	-4.221	25.26	2.14406	8.75375	10.5693	17.4982	21.3317	-2.41042	34.1599	3.14545	-0.264638	-0.084442	1.69942	0.6236	0.241554	2019-11-05 11:13:56
989	190902-191125	Unrelated carbonate (366)	-4.221	25.26	-0.385266	6.69071	5.91201	13.3778	15.5894	-5.04798	32.0373	1.08654	-0.263881	-0.047761	2.77996	0.624791	0.282041	2019-11-05 14:38:52
703	190902-191125	25C	-4.221	25.26	-0.093251	-3.46717	-3.47865	-6.90219	-4.04587	-4.35791	21.5566	-9.07985	0.026357	0.020276	2.8748	0.918704	0.365305	2019-11-05 21:16:00
881	190902-191125	ETH-2	-4.221	25.26	-5.59453	-5.12893	-11.4459	-10.4216	-14.2844	-10.1987	19.8549	-10.7305	-0.668181	-0.192068	1.69763	0.218075	0.147713	2019-11-06 00:31:31
943	190902-191125	Unrelated carbonate (320)	-4.221	25.26	-4.21698	7.29982	2.49893	14.6085	12.2414	-9.18177	32.6747	1.7048	-0.294454	-0.043867	2.3827	0.594297	0.285144	2019-11-06 04:11:35
951	190902-191125	Unrelated carbonate (321)	-4.221	25.26	-5.64348	7.98091	1.70135	15.964	10.5745	-10.7375	33.3808	2.38966	-0.275451	-0.060617	0.932798	0.613585	0.266854	2019-11-06 07:24:46
924	190902-191125	ETH-3	-4.221	25.26	6.07314	11.9095	17.7536	23.9726	32.1462	1.68875	37.4065	6.29471	-0.288471	0.011581	1.92486	0.59907	0.33635	2019-11-06 11:28:39
961	190902-191125	Unrelated carbonate (323)	-4.221	25.26	6.29838	10.9899	17.0321	21.9716	30.0825	1.96436	36.4573	5.37392	-0.334625	-0.126194	1.47072	0.552546	0.194763	2019-11-06 17:40:05
670	190902-191125	1000C	-4.221	25.26	-0.069407	-0.51114	-1.4397	-1.31211	0.290586	-4.44215	24.6064	-6.12159	-0.866085	-0.290395	1.37015	0.017435	0.039982	2019-11-06 23:06:46
681	190902-191125	Unrelated carbonate (022)	-4.221	25.26	5.14807	13.8269	18.6815	27.7484	33.5233	0.625449	39.3869	8.21569	-0.289304	-0.093868	0.516796	0.598223	0.224162	2019-11-07 01:20:14
834	190902-191125	ETH-1	-4.221	25.26	6.3293	11.4748	17.1871	22.8742	30.3941	1.97964	36.9575	5.85913	-0.685223	-0.202392	0.797311	0.198498	0.114771	2019-11-07 06:18:16
1003	190902-191125	Unrelated carbonate (497)	-4.221	25.26	3.43655	12.0513	15.1409	24.1311	27.84	-1.14544	37.559	6.44264	-0.289384	-0.113975	0.263394	0.598503	0.205505	2019-11-07 09:54:40
882	190902-191125	ETH-2	-4.221	25.26	-5.58055	-5.11252	-11.4181	-10.3978	-16.9034	-10.1843	19.8718	-10.7141	-0.670777	-0.201054	-1.01124	0.215644	0.138937	2019-11-07 16:39:17
968	190902-191125	Unrelated carbonate (329)	-4.221	25.26	5.38933	10.8878	16.0048	21.8265	28.5767	0.992763	36.3541	5.27381	-0.31365	-0.066137	1.1689	0.573967	0.256522	2019-11-08 01:49:21
925	190902-191125	ETH-3	-4.221	25.26	6.06984	11.9165	17.7628	23.9616	31.7101	1.68494	37.4137	6.3017	-0.282771	-0.012929	1.49138	0.605027	0.310156	2019-11-08 07:06:09
952	190902-191125	Unrelated carbonate (321)	-4.221	25.26	-5.64072	8.1359	1.86089	16.2792	11.0622	-10.7403	33.5406	2.54477	-0.270204	-0.057885	1.11047	0.619163	0.268832	2019-11-08 09:24:59
671	190902-191125	1000C	-4.221	25.26	6.27994	12.029	17.505	23.8302	27.5888	1.90622	37.5294	6.4139	-0.860599	-0.363793	-2.9491	0.021394	-0.054358	2019-11-08 15:03:40
704	190902-191125	25C	-4.221	25.26	-33.9699	8.02547	-27.4188	16.1171	-17.3702	-41.1322	33.4929	2.49843	0.020613	0.00145	3.66399	0.915628	0.330458	2019-11-08 18:55:45
937	190902-191125	Unrelated carbonate (319)	-4.221	25.26	-2.98473	8.62431	5.08502	17.358	16.3712	-7.90859	34.0383	3.02753	-0.286052	0.03441	2.55428	0.602952	0.363751	2019-11-09 01:00:06
835	190902-191125	ETH-1	-4.221	25.26	6.36812	11.57	17.3147	23.1245	30.5718	2.01777	37.0556	5.95432	-0.69209	-0.145964	0.743662	0.191676	0.172011	2019-11-09 03:32:57
982	190902-191125	Unrelated carbonate (365)	-4.221	25.26	2.16095	9.08471	10.9231	18.1833	22.1966	-2.40453	34.5013	3.47663	-0.25454	-0.067413	1.88362	0.634316	0.257194	2019-11-09 13:51:43
883	190902-191125	ETH-2	-4.221	25.26	-5.55033	-5.04435	-11.331	-10.2779	-15.1497	-10.1545	19.9421	-10.646	-0.681417	-0.216838	0.603735	0.205081	0.122985	2019-11-09 17:11:17
990	190902-191125	Unrelated carbonate (366)	-4.221	25.26	-0.389567	6.76991	5.97687	13.4755	14.4736	-5.05552	32.1191	1.16582	-0.272317	-0.108712	1.52793	0.61686	0.217629	2019-11-10 02:50:49
926	190902-191125	ETH-3	-4.221	25.26	6.03426	11.8623	17.6655	23.8877	32.0658	1.64876	37.358	6.24759	-0.289322	0.021908	1.97978	0.598642	0.345545	2019-11-10 04:02:58
944	190902-191125	Unrelated carbonate (320)	-4.221	25.26	-4.18841	7.35922	2.59605	14.6951	11.8096	-9.15331	32.7359	1.76419	-0.285163	-0.07643	1.80839	0.604245	0.250164	2019-11-10 08:31:04
938	190902-191125	Unrelated carbonate (319)	-4.221	25.26	-2.99242	8.71365	5.15603	17.5179	16.9809	-7.92016	34.1305	3.11696	-0.2945	0.01434	2.98932	0.594605	0.342387	2019-11-10 12:43:34
836	190902-191125	ETH-1	-4.221	25.26	6.35925	11.5188	17.2713	22.9721	29.5281	2.01015	37.0028	5.90305	-0.675867	-0.193626	-0.160864	0.208169	0.121646	2019-11-10 16:39:03
953	190902-191125	Unrelated carbonate (321)	-4.221	25.26	-5.6014	8.13417	1.89999	16.2726	10.5998	-10.698	33.5388	2.54294	-0.27029	-0.060942	0.613787	0.619424	0.264875	2019-11-10 21:08:19
962	190902-191125	Unrelated carbonate (323)	-4.221	25.26	6.19442	10.9377	16.8718	21.937	30.9702	1.85475	36.4037	5.32194	-0.334937	-0.056841	2.5458	0.552746	0.264621	2019-11-11 01:37:19
884	190902-191125	ETH-2	-4.221	25.26	-5.56633	-5.04241	-11.3293	-10.2738	-17.2329	-10.1717	19.9441	-10.644	-0.665035	-0.216622	-1.49954	0.221804	0.123662	2019-11-11 05:50:27
969	190902-191125	Unrelated carbonate (329)	-4.221	25.26	5.29541	10.77	15.7738	21.5929	30.2804	0.896343	36.2328	5.15616	-0.330048	-0.061848	3.15676	0.557837	0.259483	2019-11-11 10:19:30
1004	190902-191125	Unrelated carbonate (497)	-4.221	25.26	3.40658	12.0839	15.1461	24.1624	25.5811	-1.1788	37.5927	6.47532	-0.285137	-0.147841	-1.96628	0.603305	0.167718	2019-11-11 17:20:46
927	190902-191125	ETH-3	-4.221	25.26	6.09796	11.9448	17.8193	23.9583	32.5338	1.71407	37.4429	6.33002	-0.283708	-0.07228	2.20591	0.604526	0.246498	2019-11-12 06:26:06
945	190902-191125	Unrelated carbonate (320)	-4.221	25.26	-4.20139	7.26876	2.48736	14.5264	10.561	-9.1639	32.6426	1.67368	-0.291837	-0.063119	0.762596	0.597769	0.263638	2019-11-12 15:05:53
837	190902-191125	ETH-1	-4.221	25.26	6.33061	11.5033	17.2296	22.9723	30.8811	1.97999	36.9869	5.88768	-0.672514	-0.162909	1.21344	0.211677	0.152591	2019-11-12 16:00:52
705	190902-191125	25C	-4.221	25.26	1.20724	34.982	35.6969	71.2895	74.8164	-4.37923	61.2224	29.3963	0.029154	0.094984	3.31207	0.91913	0.381351	2019-11-12 20:26:27
682	190902-191125	Unrelated carbonate (022)	-4.221	25.26	5.09282	13.7388	18.5462	27.5891	34.2188	0.569415	39.2962	8.12769	-0.279978	-0.07523	1.41966	0.608328	0.239932	2019-11-13 01:41:19
1005	190902-191125	Unrelated carbonate (497)	-4.221	25.26	3.45382	12.0854	15.2054	24.2376	29.8245	-1.12817	37.5942	6.47673	-0.276793	-0.077361	2.1099	0.611888	0.240391	2019-11-13 06:07:07
885	190902-191125	ETH-2	-4.221	25.26	-5.42753	-4.83962	-10.9924	-9.84258	-16.3287	-10.0303	20.153	-10.4413	-0.668636	-0.18864	-1.12965	0.218326	0.15301	2019-11-13 10:50:00
983	190902-191125	Unrelated carbonate (365)	-4.221	25.26	2.11697	8.73112	10.5269	17.4521	21.4181	-2.43865	34.1366	3.12287	-0.256686	-0.08486	1.85715	0.632708	0.238114	2019-11-13 15:16:30
672	190902-191125	1000C	-4.221	25.26	-0.012011	-0.830163	-1.68718	-1.93679	-2.56208	-4.36872	24.2771	-6.44099	-0.8593	-0.27762	-0.92009	0.024754	0.053455	2019-11-13 19:18:51
991	190902-191125	Unrelated carbonate (366)	-4.221	25.26	-0.373286	6.60151	5.8256	13.1274	13.2104	-5.03182	31.9453	0.997248	-0.275043	-0.117658	0.592373	0.614655	0.20745	2019-11-13 23:18:01
1006	190902-191125	Unrelated carbonate (497)	-4.221	25.26	3.53658	12.0917	15.2952	24.2516	30.0262	-1.0396	37.6004	6.4828	-0.279508	-0.076092	2.20593	0.609264	0.241117	2019-11-14 06:53:02
683	190902-191125	Unrelated carbonate (022)	-4.221	25.26	5.18222	13.7707	18.6661	27.6934	34.9241	0.664154	39.3289	8.15939	-0.284958	-0.036565	1.94569	0.603456	0.279273	2019-11-14 11:21:59
838	190902-191125	ETH-1	-4.221	25.26	6.36285	11.5731	17.3287	23.1206	30.6652	2.01201	37.0588	5.95743	-0.675971	-0.155943	0.833968	0.208316	0.15845	2019-11-14 15:26:53
706	190902-191125	25C	-4.221	25.26	-0.085935	-3.35648	-3.36446	-6.69959	-5.32121	-4.35418	21.6708	-8.96908	0.024181	0.002105	1.36418	0.918162	0.349982	2019-11-14 19:19:58
963	190902-191125	Unrelated carbonate (323)	-4.221	25.26	6.29514	10.911	16.9405	21.9064	30.3669	1.9638	36.3759	5.295	-0.3447	-0.033904	1.90418	0.543299	0.286843	2019-11-14 23:46:30
970	190902-191125	Unrelated carbonate (329)	-4.221	25.26	5.43694	10.8723	16.0278	21.766	27.8877	1.04442	36.338	5.25822	-0.324793	-0.094833	0.477836	0.563537	0.223176	2019-11-15 04:31:19
886	190902-191125	ETH-2	-4.221	25.26	-5.49625	-4.93207	-11.151	-10.0333	-15.3056	-10.1006	20.0578	-10.5337	-0.666443	-0.195446	0.165537	0.220774	0.146676	2019-11-15 08:25:00
954	190902-191125	Unrelated carbonate (321)	-4.221	25.26	-5.61582	7.96345	1.71694	15.8894	9.15456	-10.7072	33.3627	2.37212	-0.271552	-0.099347	-0.469209	0.618811	0.223601	2019-11-15 13:22:15
673	190902-191125	1000C	-4.221	25.26	6.27442	11.305	16.7863	22.384	29.3128	1.92702	36.7825	5.68936	-0.857896	-0.345982	0.135059	0.024509	-0.040457	2019-11-15 19:40:14
928	190902-191125	ETH-3	-4.221	25.26	6.05692	11.903	17.7458	23.9043	31.9648	1.67158	37.3998	6.28822	-0.273144	-0.042201	1.77866	0.615691	0.275846	2019-11-16 03:47:17
1007	190902-191125	Unrelated carbonate (497)	-4.221	25.26	3.4323	12.0702	15.1642	24.1524	28.2329	-1.15069	37.5785	6.46152	-0.280393	-0.1304	0.613645	0.60864	0.183196	2019-11-16 08:14:21
946	190902-191125	Unrelated carbonate (320)	-4.221	25.26	-4.20564	7.35293	2.57879	14.6841	9.6791	-9.17156	32.7295	1.75793	-0.278399	-0.074793	-0.270375	0.61192	0.250143	2019-11-16 09:13:02
839	190902-191125	ETH-1	-4.221	25.26	6.35508	11.5306	17.284	23.0043	30.4483	2.00523	37.015	5.91494	-0.670705	-0.185552	0.714133	0.213789	0.126271	2019-11-16 16:39:40
992	190902-191125	Unrelated carbonate (366)	-4.221	25.26	-0.383166	6.6712	5.88842	13.2889	14.6384	-5.045	32.0172	1.06702	-0.270454	-0.096739	1.87685	0.619685	0.228362	2019-11-16 17:38:59
887	190902-191125	ETH-2	-4.221	25.26	-5.5884	-5.09307	-11.4083	-10.3427	-17.9927	-10.1935	19.8919	-10.6946	-0.672	-0.184409	-2.14806	0.215352	0.15902	2019-11-17 03:58:07
955	190902-191125	Unrelated carbonate (321)	-4.221	25.26	-5.61961	7.98592	1.71948	15.8931	11.9381	-10.7121	33.3859	2.39462	-0.287002	-0.140361	2.24799	0.603421	0.180043	2019-11-17 12:44:20
929	190902-191125	ETH-3	-4.221	25.26	6.08129	11.9273	17.7802	23.9039	30.9397	1.69683	37.4249	6.31255	-0.288011	-0.090822	0.710306	0.60083	0.224136	2019-11-17 17:11:34
993	190902-191125	Unrelated carbonate (366)	-4.221	25.26	-0.388469	6.45662	5.65087	12.8355	12.2648	-5.04275	31.7958	0.852276	-0.291577	-0.11793	-0.042464	0.598459	0.206363	2019-11-17 21:28:58
840	190902-191125	ETH-1	-4.221	25.26	6.37707	11.5188	17.2827	23.0403	30.434	2.02927	37.0027	5.903	-0.682971	-0.126942	0.700027	0.201471	0.186874	2019-11-18 03:49:20
971	190902-191125	Unrelated carbonate (329)	-4.221	25.26	5.43297	10.8392	15.9949	21.7096	26.2097	1.04139	36.3038	5.22501	-0.320831	-0.084309	-1.08667	0.567889	0.232768	2019-11-18 09:06:00
674	190902-191125	1000C	-4.221	25.26	-20.7978	-8.63397	-30.5998	-17.5563	-41.9294	-26.3807	16.2739	-14.2041	-0.864988	-0.369445	-3.38076	0.022214	-0.027522	2019-11-18 17:42:43
888	190902-191125	ETH-2	-4.221	25.26	-5.58568	-5.08293	-11.3945	-10.3729	-15.5359	-10.191	19.9024	-10.6845	-0.670841	-0.23529	0.325454	0.216673	0.10613	2019-11-18 20:51:13
1008	190902-191125	Unrelated carbonate (497)	-4.221	25.26	3.47057	12.129	15.2484	24.3156	28.1668	-1.1118	37.6391	6.52031	-0.293921	-0.087361	0.394324	0.595258	0.226639	2019-11-19 06:35:59
930	190902-191125	ETH-3	-4.221	25.26	6.08852	11.937	17.791	24.0144	32.1124	1.70424	37.4349	6.3222	-0.294157	-0.001949	1.82213	0.594787	0.316465	2019-11-19 11:19:23
947	190902-191125	Unrelated carbonate (320)	-4.221	25.26	-4.22238	7.33819	2.54681	14.6717	10.9062	-9.18898	32.7143	1.74322	-0.278557	-0.057733	0.991402	0.61214	0.267281	2019-11-19 17:04:27
707	190902-191125	25C	-4.221	25.26	-33.9234	8.27302	-27.1377	16.6137	-20.3743	-41.0914	33.7482	2.74607	0.018648	-0.001047	0.061881	0.915838	0.324763	2019-11-19 21:02:15
889	190902-191125	ETH-2	-4.221	25.26	-5.60991	-5.23611	-11.5917	-10.7303	-18.4899	-10.2112	19.7444	-10.8377	-0.693857	-0.288601	-2.34849	0.193518	0.05078	2019-11-20 01:52:36
841	190902-191125	ETH-1	-4.221	25.26	6.36945	11.4869	17.2495	22.9111	30.7552	2.02227	36.9699	5.87113	-0.676747	-0.190193	1.08197	0.207898	0.119463	2019-11-20 05:18:53
684	190902-191125	Unrelated carbonate (022)	-4.221	25.26	5.14847	13.8589	18.7226	27.8744	35.7614	0.624689	39.42	8.24776	-0.280371	-0.034554	2.62075	0.608762	0.277697	2019-11-20 09:17:12
1009	190902-191125	Unrelated carbonate (497)	-4.221	25.26	3.4932	12.1307	15.2852	24.3307	29.0909	-1.08759	37.6408	6.52192	-0.282578	-0.075863	1.26621	0.606908	0.237856	2019-11-20 11:38:39
675	190902-191125	1000C	-4.221	25.26	-0.14288	-0.954046	-1.94107	-2.25362	-3.40123	-4.50454	24.1496	-6.56467	-0.856726	-0.347109	-1.37809	0.027829	-0.019447	2019-11-20 19:13:59
956	190902-191125	Unrelated carbonate (321)	-4.221	25.26	-5.65251	8.03956	1.73948	16.0582	11.0131	-10.7494	33.4413	2.44837	-0.285203	-0.084234	1.26242	0.605702	0.237558	2019-11-21 02:38:22
685	190902-191125	Unrelated carbonate (022)	-4.221	25.26	5.1755	13.8267	18.7118	27.8071	37.9275	0.65488	39.3866	8.21541	-0.287439	-0.036332	4.75157	0.601712	0.275375	2019-11-21 07:25:33
931	190902-191125	ETH-3	-4.221	25.26	6.09631	11.9485	17.8063	23.9702	31.8714	1.71216	37.4467	6.33369	-0.298256	-0.067871	1.55762	0.590887	0.246171	2019-11-21 12:30:11
1010	190902-191125	Unrelated carbonate (497)	-4.221	25.26	3.33385	12.0421	15.0331	24.1515	29.1989	-1.25529	37.5497	6.43362	-0.281022	-0.075789	1.71307	0.608637	0.237531	2019-11-21 18:11:48
708	190902-191125	25C	-4.221	25.26	1.2105	35.0348	35.738	71.3807	73.7007	-4.37766	61.2769	29.4492	0.015317	0.078069	2.16667	0.906359	0.348265	2019-11-21 20:43:34
686	190902-191125	Unrelated carbonate (022)	-4.221	25.26	5.1607	13.8585	18.7159	27.8543	34.032	0.637827	39.4195	8.24728	-0.299111	-0.053177	0.934584	0.59	0.257068	2019-11-22 02:04:24
842	190902-191125	ETH-1	-4.221	25.26	6.38943	11.5039	17.2775	22.9648	30.3129	2.04307	36.9874	5.88815	-0.686256	-0.171399	0.598118	0.198416	0.137823	2019-11-22 05:48:15
676	190902-191125	1000C	-4.221	25.26	6.38887	12.9037	18.4735	25.6598	30.7314	1.99082	38.4315	7.28898	-0.870191	-0.306106	-1.71143	0.012173	-0.007109	2019-11-22 17:02:52
843	190902-191125	ETH-1	-4.221	25.26	6.39092	11.5506	17.3286	23.0176	32.3969	2.04295	37.0355	5.9348	-0.682962	-0.211938	2.52964	0.201773	0.094805	2019-11-22 22:25:38
1011	190902-191125	Unrelated carbonate (497)	-4.221	25.26	3.50066	12.1393	15.2948	24.304	28.3223	-1.0799	37.6496	6.53053	-0.289144	-0.118961	0.493727	0.600546	0.191174	2019-11-23 02:11:56
724	190902-191125	Unrelated carbonate (183)	-4.221	25.26	0.429326	14.8559	14.8358	29.8246	33.4982	-4.47549	40.4596	9.25619	-0.213617	-0.104706	3.5214	0.677055	0.199897	2019-11-23 06:30:14
890	190902-191125	ETH-2	-4.221	25.26	-5.58934	-5.12996	-11.4395	-10.4067	-18.1366	-10.1931	19.8539	-10.7316	-0.666147	-0.174951	-2.22054	0.221881	0.1709	2019-11-23 10:01:18
994	190902-191125	Unrelated carbonate (394)	-4.221	25.26	3.99132	16.3276	20.0161	32.8764	39.235	-0.707864	41.9696	10.721	-0.214015	-0.043927	2.41726	0.676157	0.260196	2019-11-23 14:39:30
972	190902-191125	Unrelated carbonate (361)	-4.221	25.26	-1.71813	13.8099	11.5835	27.7012	28.3405	-6.74105	39.3855	8.21431	-0.192485	-0.10645	2.8334	0.698873	0.19999	2019-11-23 19:00:15
932	190902-191125	ETH-3	-4.221	25.26	6.09296	11.9641	17.8395	24.0324	32.8299	1.70799	37.4629	6.34936	-0.277454	-0.038033	2.46106	0.612234	0.276178	2019-11-23 22:15:39
973	190902-191125	Unrelated carbonate (362)	-4.221	25.26	-0.661138	14.7044	13.5742	29.5198	31.017	-5.63993	40.3059	9.10711	-0.18552	-0.102251	2.57085	0.705768	0.202037	2019-11-24 05:17:35
974	190902-191125	Unrelated carbonate (363)	-4.221	25.26	0.027082	15.0505	14.6444	30.2022	31.1515	-4.91426	40.6613	9.45191	-0.175824	-0.121683	1.29477	0.715496	0.180592	2019-11-24 09:54:26
844	190902-191125	ETH-1	-4.221	25.26	6.38808	11.5318	17.3062	23.0412	30.1031	2.0406	37.0161	5.91599	-0.683765	-0.151773	0.341696	0.20109	0.15698	2019-11-24 14:41:08
975	190902-191125	Unrelated carbonate (364)	-4.221	25.26	-2.30489	14.3771	11.5225	28.8743	27.6536	-7.39153	39.972	8.78326	-0.195766	-0.084136	1.69076	0.695703	0.221436	2019-11-24 18:47:27
1013	190902-191125	Unrelated carbonate (498)	-4.221	25.26	-1.52436	14.5093	12.5124	29.1423	31.0072	-6.55894	40.1066	8.91385	-0.1529	-0.084471	3.86478	0.739018	0.220619	2019-11-24 23:26:20
891	190902-191125	ETH-2	-4.221	25.26	-5.59126	-5.11001	-11.4432	-10.4126	-19.6855	-10.1959	19.8745	-10.7116	-0.687551	-0.220965	-3.83181	0.200409	0.12294	2019-11-25 03:48:05
1012	190902-191125	Unrelated carbonate (497)	-4.221	25.26	3.416	12.0854	15.152	24.246	28.5847	-1.16874	37.5942	6.47676	-0.290426	-0.069128	0.943771	0.599571	0.242318	2019-11-25 04:59:35
1025	191125-191221	25C	-4.221	25.26	-0.064651	-3.61461	-3.56744	-7.15386	-2.29337	-4.37968	21.4702	-9.16369	0.053232	0.06275	4.90102	0.92283	0.363447	2019-11-26 18:47:08
1032	191125-191221	Unrelated carbonate (183)	-4.221	25.26	0.634597	14.7727	14.9991	29.6016	31.441	-4.31022	40.428	9.22558	-0.183852	-0.157306	1.46614	0.686675	0.195295	2019-11-27 04:48:45
1108	191125-191221	Unrelated carbonate (394)	-4.221	25.26	4.03849	16.2212	19.9655	32.4656	41.7377	-0.716985	41.9137	10.6667	-0.209178	-0.232399	4.98757	0.661842	0.125579	2019-11-27 07:20:55
1052	191125-191221	ETH-2	-4.221	25.26	-5.54216	-5.23733	-11.489	-10.6344	-10.3136	-10.1874	19.8097	-10.7744	-0.659028	-0.18922	5.89173	0.204293	0.116373	2019-11-27 10:09:50
1014	191125-191221	1000C	-4.221	25.26	-0.114568	-1.02424	-1.95359	-2.3574	-0.101835	-4.52925	24.1413	-6.57271	-0.829421	-0.310619	2.03611	0.033975	0.008186	2019-11-27 17:35:13
1080	191125-191221	Unrelated carbonate (361)	-4.221	25.26	-1.67445	13.6663	11.506	27.3483	30.1253	-6.74313	39.2926	8.12425	-0.174956	-0.166514	4.80669	0.695119	0.182704	2019-11-27 20:28:30
1087	191125-191221	Unrelated carbonate (362)	-4.221	25.26	-0.665044	14.5016	13.3797	29.0377	31.0713	-5.69253	40.1516	8.95744	-0.176903	-0.170855	3.02167	0.693394	0.180137	2019-11-27 22:38:54
1066	191125-191221	ETH-3	-4.221	25.26	6.11088	11.8839	17.7886	23.8787	33.8523	1.66281	37.4365	6.32379	-0.267867	-0.029517	3.59079	0.602299	0.312269	2019-11-28 03:38:16
1039	191125-191221	ETH-1	-4.221	25.26	6.44055	11.45	17.3063	22.7868	31.7837	2.03198	36.9883	5.88905	-0.657898	-0.238681	2.07741	0.209281	0.106356	2019-11-28 20:13:23
1094	191125-191221	Unrelated carbonate (363)	-4.221	25.26	0.090131	14.9112	14.5831	29.8891	34.2309	-4.89859	40.5721	9.36537	-0.166402	-0.151107	4.48836	0.704087	0.199596	2019-11-29 02:55:44
1101	191125-191221	Unrelated carbonate (364)	-4.221	25.26	-2.17772	14.1872	11.4973	28.4059	28.8724	-7.30145	39.8309	8.64637	-0.168207	-0.165085	3.11143	0.701893	0.184039	2019-11-29 05:43:06
1053	191125-191221	ETH-2	-4.221	25.26	-5.52738	-5.11695	-11.3553	-10.4069	-11.4036	-10.176	19.9338	-10.654	-0.658101	-0.201322	4.52902	0.20572	0.107548	2019-11-29 12:14:15
1116	191125-191221	Unrelated carbonate (498)	-4.221	25.26	-1.54042	14.1576	12.1735	28.3302	31.605	-6.61764	39.7989	8.61536	-0.130216	-0.180378	5.14857	0.740232	0.168395	2019-11-29 16:47:46
1015	191125-191221	1000C	-4.221	25.26	6.42511	11.3561	17.0018	22.5106	31.1154	2.0189	36.8916	5.79524	-0.850139	-0.323223	1.62728	0.015468	0.021406	2019-11-29 20:24:32
1067	191125-191221	ETH-3	-4.221	25.26	6.11334	11.838	17.7578	23.7522	33.4247	1.66715	37.3893	6.27795	-0.256101	-0.062465	3.26237	0.61399	0.27968	2019-11-30 03:21:40
1114	191125-191221	Unrelated carbonate (479)	-4.221	25.26	5.94425	4.02543	9.90387	8.02579	17.9243	1.77445	29.334	-1.53576	-0.208416	-0.040899	3.56236	0.661194	0.285558	2019-11-30 09:08:30
1115	191125-191221	Unrelated carbonate (480)	-4.221	25.26	11.0826	0.654446	11.8427	1.28649	17.6167	7.40383	25.8462	-4.91896	-0.238027	-0.022703	4.44737	0.631557	0.297344	2019-11-30 13:51:16
1040	191125-191221	ETH-1	-4.221	25.26	6.41544	11.4084	17.2356	22.7156	33.1463	2.00662	36.9456	5.84756	-0.661348	-0.22612	3.50846	0.205605	0.116335	2019-11-30 16:04:35
1081	191125-191221	Unrelated carbonate (361)	-4.221	25.26	-1.64278	13.6505	11.5205	27.2498	29.0372	-6.70862	39.2762	8.10834	-0.178048	-0.231125	3.74225	0.691941	0.115326	2019-11-30 21:50:54
1054	191125-191221	ETH-2	-4.221	25.26	-5.5394	-5.23456	-11.4795	-10.5718	-13.3077	-10.1845	19.8125	-10.7716	-0.65499	-0.131462	2.84006	0.209315	0.179591	2019-12-01 06:57:35
1117	191125-191221	Unrelated carbonate (498)	-4.221	25.26	-1.52439	14.3364	12.3504	28.7696	30.1573	-6.60705	39.9833	8.79416	-0.145231	-0.1058	3.37322	0.725068	0.240805	2019-12-01 12:17:42
1068	191125-191221	ETH-3	-4.221	25.26	6.13723	11.8585	17.7938	23.7928	33.5857	1.69199	37.4103	6.29839	-0.265108	-0.063328	3.3533	0.604762	0.278605	2019-12-01 19:41:44
1109	191125-191221	Unrelated carbonate (394)	-4.221	25.26	4.12987	16.2252	20.0679	32.63	41.0066	-0.619235	41.9176	10.6705	-0.206505	-0.081003	4.17722	0.66397	0.268523	2019-12-01 21:08:10
1102	191125-191221	Unrelated carbonate (364)	-4.221	25.26	-2.24724	14.2143	11.4515	28.5281	31.88	-7.37693	39.859	8.67363	-0.167859	-0.099667	6.06564	0.702176	0.246181	2019-12-02 01:33:21
1041	191125-191221	ETH-1	-4.221	25.26	6.4196	11.5096	17.3381	22.9315	34.754	2.00734	37.0499	5.94876	-0.663157	-0.215158	4.86795	0.203642	0.125713	2019-12-02 05:58:54
1095	191125-191221	Unrelated carbonate (363)	-4.221	25.26	0.104554	14.9541	14.6438	30.0332	36.5819	-4.88472	40.6163	9.40826	-0.162965	-0.095731	6.67264	0.707338	0.251001	2019-12-02 16:41:07
1016	191125-191221	1000C	-4.221	25.26	-14.671	-6.41745	-22.1671	-13.0955	-21.9852	-19.9231	18.614	-11.9342	-0.836829	-0.30587	6.19483	0.025761	0.005574	2019-12-02 20:46:15
1055	191125-191221	ETH-2	-4.221	25.26	-5.5138	-5.1179	-11.3423	-10.384	-13.7335	-10.1614	19.9328	-10.655	-0.65812	-0.176215	2.14892	0.206648	0.138346	2019-12-03 05:21:57
1033	191125-191221	Unrelated carbonate (183)	-4.221	25.26	0.535565	14.7267	14.848	29.5485	33.834	-4.41462	40.3809	9.17983	-0.186086	-0.118315	3.98482	0.684018	0.2273	2019-12-03 09:30:24
1088	191125-191221	Unrelated carbonate (362)	-4.221	25.26	-0.514107	14.6098	13.6622	29.2831	31.4954	-5.53481	40.2627	9.06527	-0.158829	-0.145619	3.06261	0.711387	0.199336	2019-12-03 14:17:49
1069	191125-191221	ETH-3	-4.221	25.26	6.12563	11.888	17.808	23.8543	33.8027	1.67847	37.4408	6.3279	-0.267976	-0.061489	3.51889	0.60167	0.28016	2019-12-03 15:07:56
1026	191125-191221	25C	-4.221	25.26	1.28517	34.8114	35.626	70.8142	72.7492	-4.34736	61.089	29.2669	0.042425	-0.019086	1.62355	0.915408	0.356115	2019-12-03 21:24:45
1082	191125-191221	Unrelated carbonate (361)	-4.221	25.26	-1.63193	13.7382	11.6178	27.5417	29.9114	-6.70023	39.3666	8.19603	-0.178113	-0.120081	4.41259	0.691813	0.223245	2019-12-04 01:01:12
1089	191125-191221	Unrelated carbonate (362)	-4.221	25.26	-0.514089	14.6337	13.68	29.3481	35.8147	-5.53568	40.2875	9.08925	-0.164529	-0.129765	7.21598	0.705602	0.214436	2019-12-04 04:55:26
1042	191125-191221	ETH-1	-4.221	25.26	6.45175	11.4886	17.351	22.9059	36.0171	2.04255	37.0282	5.9277	-0.663091	-0.198699	6.10137	0.203493	0.139941	2019-12-04 09:22:41
1017	191125-191221	1000C	-4.221	25.26	-0.056846	-2.05026	-2.91639	-4.43524	-0.607886	-4.42937	23.0832	-7.59906	-0.843773	-0.340317	3.49178	0.020482	-0.021757	2019-12-04 22:56:41
1056	191125-191221	ETH-2	-4.221	25.26	-5.55432	-5.28652	-11.5403	-10.7433	-13.2256	-10.1986	19.759	-10.8236	-0.649746	-0.200332	3.04249	0.215608	0.117095	2019-12-05 02:34:55
1070	191125-191221	ETH-3	-4.221	25.26	6.11388	11.8471	17.7397	23.818	32.4967	1.66739	37.3986	6.28702	-0.283216	-0.016167	2.34326	0.586154	0.326141	2019-12-05 13:12:40
1096	191125-191221	Unrelated carbonate (363)	-4.221	25.26	0.073927	14.8717	14.5366	29.7922	36.0642	-4.9145	40.5315	9.32594	-0.15728	-0.16739	6.36322	0.712884	0.175033	2019-12-05 23:40:09
1103	191125-191221	Unrelated carbonate (364)	-4.221	25.26	-2.19845	14.2777	11.5768	28.639	33.7774	-7.327	39.9243	8.737	-0.155922	-0.116971	7.73912	0.714131	0.225702	2019-12-06 03:32:46
1043	191125-191221	ETH-1	-4.221	25.26	6.46027	11.6615	17.5259	23.2718	35.1444	2.0453	37.2064	6.10061	-0.667932	-0.182951	4.90724	0.198492	0.154916	2019-12-06 08:05:01
1034	191125-191221	Unrelated carbonate (183)	-4.221	25.26	0.720884	14.9102	15.2281	29.8541	33.3652	-4.22285	40.5697	9.36299	-0.180541	-0.183198	2.975	0.68943	0.157911	2019-12-06 16:18:00
1018	191125-191221	1000C	-4.221	25.26	6.48959	11.3427	17.0844	22.4965	33.0597	2.08848	36.8776	5.78163	-0.821889	-0.310353	3.47372	0.043328	0.023065	2019-12-06 23:45:02
1027	191125-191221	25C	-4.221	25.26	-33.9373	7.66035	-27.7104	15.4332	-16.3444	-41.0843	33.1751	2.19014	0.041779	0.052684	5.39038	0.912314	0.39314	2019-12-07 03:53:14
1071	191125-191221	ETH-3	-4.221	25.26	6.18101	11.9026	17.8954	23.875	35.8363	1.73726	37.4557	6.34241	-0.253055	-0.07025	5.40539	0.616387	0.270598	2019-12-07 11:33:19
1057	191125-191221	ETH-2	-4.221	25.26	-5.52623	-5.18553	-11.4232	-10.5498	-11.3546	-10.1722	19.8631	-10.7226	-0.660191	-0.207814	4.71371	0.205624	0.112831	2019-12-07 14:47:19
1110	191125-191221	Unrelated carbonate (394)	-4.221	25.26	4.10056	16.1747	19.9961	32.5133	42.0762	-0.64877	41.8655	10.62	-0.197914	-0.094569	5.33844	0.671928	0.249085	2019-12-07 19:28:37
1072	191125-191221	ETH-3	-4.221	25.26	6.17135	11.9103	17.8895	23.9576	36.9668	1.72663	37.4637	6.35012	-0.256427	-0.004748	6.49794	0.61292	0.338346	2019-12-08 04:36:03
1090	191125-191221	Unrelated carbonate (362)	-4.221	25.26	-0.541262	14.5577	13.5669	29.1735	33.8215	-5.56199	40.2091	9.01326	-0.174365	-0.149433	5.45502	0.695527	0.19032	2019-12-08 05:47:37
1118	191125-191221	Unrelated carbonate (498)	-4.221	25.26	-1.45744	14.2942	12.3694	28.6144	33.191	-6.53377	39.9396	8.75181	-0.154818	-0.173461	6.33836	0.715199	0.164858	2019-12-08 12:39:18
1044	191125-191221	ETH-1	-4.221	25.26	6.44909	11.4782	17.3314	22.9015	33.4713	2.04009	37.0174	5.91728	-0.669414	-0.182416	3.65225	0.196777	0.153173	2019-12-08 16:32:37
1083	191125-191221	Unrelated carbonate (361)	-4.221	25.26	-1.66778	13.7098	11.5589	27.5012	31.7908	-6.73758	39.3374	8.16771	-0.171685	-0.103458	6.33932	0.69819	0.236845	2019-12-08 18:50:09
1058	191125-191221	ETH-2	-4.221	25.26	-5.52193	-5.19907	-11.4351	-10.6189	-13.082	-10.1671	19.8491	-10.7362	-0.663318	-0.250474	2.98041	0.20289	0.070853	2019-12-09 04:33:10
1104	191125-191221	Unrelated carbonate (364)	-4.221	25.26	-2.12158	14.2139	11.5728	28.4878	30.7273	-7.2423	39.8584	8.67301	-0.177519	-0.138198	4.8075	0.692302	0.200471	2019-12-09 06:49:42
1073	191125-191221	ETH-3	-4.221	25.26	6.13913	11.9022	17.8663	23.8684	35.7468	1.69241	37.4554	6.34207	-0.238291	-0.075764	5.36396	0.631032	0.264285	2019-12-09 19:17:54
1019	191125-191221	1000C	-4.221	25.26	-14.5754	-6.3116	-21.9645	-12.875	-24.4588	-19.8247	18.7229	-11.8286	-0.834403	-0.295437	3.33617	0.030798	0.024017	2019-12-09 22:44:18
1097	191125-191221	Unrelated carbonate (363)	-4.221	25.26	0.010212	14.6798	14.2602	29.4365	35.5206	-4.9757	40.3338	9.13415	-0.178047	-0.134717	6.2774	0.691723	0.203613	2019-12-10 01:47:59
1111	191125-191221	Unrelated carbonate (394)	-4.221	25.26	4.18102	16.2982	20.1863	32.7758	44.2478	-0.567119	41.9927	10.7434	-0.213695	-0.083521	7.10684	0.65571	0.257973	2019-12-10 08:07:08
1045	191125-191221	ETH-1	-4.221	25.26	6.43388	11.4889	17.3312	22.9483	34.5888	2.0234	37.0285	5.928	-0.664408	-0.157813	4.73284	0.201647	0.177388	2019-12-10 11:45:56
1028	191125-191221	25C	-4.221	25.26	1.25583	35.1615	35.9482	71.5691	80.8779	-4.39157	61.4501	29.6172	0.051232	0.009049	8.57442	0.922241	0.362566	2019-12-10 21:17:36
1035	191125-191221	Unrelated carbonate (183)	-4.221	25.26	0.526379	14.7615	14.8774	29.6743	36.3726	-4.42574	40.4168	9.21469	-0.181364	-0.064769	6.39218	0.688317	0.276518	2019-12-10 23:26:27
1059	191125-191221	ETH-2	-4.221	25.26	-5.51807	-5.08254	-11.3007	-10.3266	-15.1749	-10.1673	19.9692	-10.6196	-0.646552	-0.189362	0.618937	0.220312	0.138384	2019-12-11 04:41:17
1020	191125-191221	1000C	-4.221	25.26	0.007738	-1.79526	-2.59704	-3.93687	-2.25126	-4.36964	23.346	-7.34416	-0.841363	-0.350828	1.26988	0.023853	-0.03153	2019-12-11 17:44:41
1074	191125-191221	ETH-3	-4.221	25.26	6.15961	11.9124	17.878	23.9499	37.4994	1.71397	37.4658	6.35219	-0.257667	-0.016268	7.02343	0.611306	0.326887	2019-12-11 22:58:59
1046	191125-191221	ETH-1	-4.221	25.26	6.37906	11.4422	17.2288	22.777	33.3035	1.96639	36.9805	5.88148	-0.663594	-0.233033	3.63376	0.202342	0.0963	2019-12-12 09:04:48
1036	191125-191221	Unrelated carbonate (183)	-4.221	25.26	0.598555	14.7679	14.9651	29.6341	33.8523	-4.34866	40.4232	9.22092	-0.175647	-0.116409	3.85509	0.694001	0.220721	2019-12-12 16:36:40
1029	191125-191221	25C	-4.221	25.26	-0.028302	-3.41469	-3.34716	-6.82521	-3.49485	-4.34816	21.6763	-8.96381	0.03951	-0.00754	3.25638	0.911485	0.334586	2019-12-12 18:53:01
1112	191125-191221	Unrelated carbonate (394)	-4.221	25.26	4.16145	16.3227	20.201	32.7819	43.8207	-0.588992	42.018	10.7679	-0.202805	-0.125834	6.66822	0.666387	0.210274	2019-12-12 22:47:00
1060	191125-191221	ETH-2	-4.221	25.26	-5.46352	-5.01703	-11.1799	-10.1753	-13.0814	-10.1113	20.0367	-10.5542	-0.645675	-0.168137	2.55775	0.221604	0.163991	2019-12-13 05:06:16
1084	191125-191221	Unrelated carbonate (361)	-4.221	25.26	-1.62871	13.6527	11.532	27.3632	34.5722	-6.69363	39.2785	8.11055	-0.183382	-0.125205	9.12161	0.686317	0.210317	2019-12-13 08:59:29
1091	191125-191221	Unrelated carbonate (362)	-4.221	25.26	-0.630765	14.4681	13.3906	28.9849	33.8062	-5.65457	40.1169	8.92381	-0.169003	-0.156082	5.71071	0.700703	0.176921	2019-12-13 10:27:01
1075	191125-191221	ETH-3	-4.221	25.26	6.15965	11.926	17.8684	23.9594	33.6299	1.71351	37.4799	6.36585	-0.280465	-0.034068	3.24095	0.588155	0.308002	2019-12-13 17:40:00
1021	191125-191221	1000C	-4.221	25.26	6.38984	11.7405	17.3574	23.2465	32.8789	1.96695	37.2881	6.17978	-0.838006	-0.36378	2.62877	0.026446	-0.046951	2019-12-13 22:39:10
1098	191125-191221	Unrelated carbonate (363)	-4.221	25.26	0.033299	14.8291	14.4489	29.7742	33.6916	-4.95646	40.4876	9.28339	-0.160511	-0.100895	4.18503	0.709165	0.235457	2019-12-14 03:16:20
1105	191125-191221	Unrelated carbonate (364)	-4.221	25.26	-2.20073	14.1307	11.4192	28.2702	30.9662	-7.32402	39.7727	8.58996	-0.166895	-0.185692	5.28745	0.702909	0.143798	2019-12-14 05:44:53
1047	191125-191221	ETH-1	-4.221	25.26	6.42483	11.5205	17.3679	22.978	35.5908	2.01254	37.0611	5.95967	-0.649846	-0.191293	5.65368	0.215949	0.138048	2019-12-14 11:25:50
1119	191125-191221	Unrelated carbonate (498)	-4.221	25.26	-1.47706	14.2889	12.336	28.6977	32.9751	-6.5546	39.9341	8.7465	-0.162325	-0.081931	6.15962	0.707441	0.255473	2019-12-14 17:36:56
1061	191125-191221	ETH-2	-4.221	25.26	-5.5031	-5.13594	-11.3639	-10.446	-14.7532	-10.1493	19.9141	-10.6731	-0.673166	-0.202603	1.13689	0.194448	0.130745	2019-12-14 23:13:56
1092	191125-191221	Unrelated carbonate (362)	-4.221	25.26	-0.552099	14.5842	13.6004	29.254	33.3415	-5.57457	40.2365	9.03979	-0.155825	-0.123526	4.9483	0.713882	0.209809	2019-12-15 01:23:32
1106	191125-191221	Unrelated carbonate (364)	-4.221	25.26	-2.24585	14.1817	11.4267	28.3593	28.8926	-7.37424	39.8254	8.64102	-0.162214	-0.199542	3.21485	0.707601	0.126981	2019-12-15 07:28:55
1076	191125-191221	ETH-3	-4.221	25.26	6.17376	11.9433	17.9188	23.9551	37.1299	1.72799	37.4977	6.38314	-0.262248	-0.072418	6.58915	0.606298	0.266203	2019-12-15 10:29:52
1037	191125-191221	Unrelated carbonate (183)	-4.221	25.26	0.686144	14.8879	15.1687	29.8028	33.5067	-4.25924	40.5467	9.34069	-0.181591	-0.188907	3.19294	0.687763	0.137494	2019-12-15 15:30:24
1099	191125-191221	Unrelated carbonate (363)	-4.221	25.26	0.017438	14.8947	14.4931	29.8374	33.6939	-4.97586	40.5553	9.34906	-0.164155	-0.16883	4.07666	0.705371	0.159058	2019-12-15 20:23:18
1048	191125-191221	ETH-1	-4.221	25.26	6.46044	11.5358	17.4209	22.9929	32.3223	2.05013	37.0768	5.97483	-0.649135	-0.206832	2.41221	0.216488	0.119029	2019-12-16 00:54:18
1085	191125-191221	Unrelated carbonate (361)	-4.221	25.26	-1.71802	13.6959	11.4821	27.4024	30.0494	-6.79091	39.3233	8.15397	-0.182299	-0.17232	4.72173	0.687337	0.155266	2019-12-16 05:13:02
1062	191125-191221	ETH-2	-4.221	25.26	-5.53666	-5.18012	-11.4167	-10.5199	-12.5369	-10.1836	19.8687	-10.7172	-0.648192	-0.188512	3.5127	0.220087	0.149575	2019-12-16 11:52:52
1022	191125-191221	1000C	-4.221	25.26	-14.5101	-6.19015	-21.7942	-12.7195	-26.7257	-19.7592	18.848	-11.7073	-0.848836	-0.382371	0.693597	0.018998	-0.062608	2019-12-16 20:28:01
1077	191125-191221	ETH-3	-4.221	25.26	6.18356	11.9694	17.9456	24.0147	37.0436	1.73753	37.5245	6.40915	-0.271234	-0.065743	6.44404	0.597082	0.273085	2019-12-17 05:05:54
1120	191125-191221	Unrelated carbonate (498)	-4.221	25.26	-1.51341	14.3529	12.3928	28.8005	32.3691	-6.59589	40.0003	8.81065	-0.130765	-0.108302	5.48361	0.739146	0.224163	2019-12-17 08:59:46
1038	191125-191221	Unrelated carbonate (183)	-4.221	25.26	0.490774	14.8049	14.8858	29.7268	34.4691	-4.46548	40.4616	9.25814	-0.178408	-0.099178	4.49749	0.690878	0.233643	2019-12-17 15:56:21
1030	191125-191221	25C	-4.221	25.26	-33.9677	7.46156	-27.9223	15.0094	-15.7843	-41.1096	32.9701	1.99137	0.050159	0.02985	6.38657	0.925745	0.382712	2019-12-17 20:24:18
1049	191125-191221	ETH-1	-4.221	25.26	6.44008	11.5363	17.3914	23.051	35.6885	2.02829	37.0774	5.97544	-0.657725	-0.151189	5.70152	0.207662	0.178482	2019-12-18 00:33:28
1063	191125-191221	ETH-2	-4.221	25.26	-5.52606	-5.1941	-11.4239	-10.5751	-12.424	-10.1717	19.8542	-10.7312	-0.65259	-0.216141	3.64366	0.216073	0.122055	2019-12-18 13:55:30
1023	191125-191221	1000C	-4.221	25.26	6.37151	10.372	15.9704	20.5769	31.6004	1.99777	35.877	4.81107	-0.852706	-0.269108	4.07434	0.01134	0.048059	2019-12-18 22:13:32
1050	191125-191221	ETH-1	-4.221	25.26	6.45972	11.4716	17.3504	22.9065	32.6474	2.05172	37.0106	5.91065	-0.655237	-0.164457	2.85365	0.210108	0.163195	2019-12-19 05:36:51
1064	191125-191221	ETH-2	-4.221	25.26	-5.53362	-5.23322	-11.4755	-10.648	-13.95	-10.1784	19.8139	-10.7703	-0.658251	-0.211215	2.17838	0.210554	0.128826	2019-12-19 09:13:25
1086	191125-191221	Unrelated carbonate (361)	-4.221	25.26	-1.64967	13.6365	11.5018	27.2728	31.9889	-6.71549	39.2619	8.0944	-0.175895	-0.181245	6.65601	0.69373	0.141547	2019-12-19 13:23:39
1024	191125-191221	1000C	-4.221	25.26	0.105902	-1.43314	-2.14329	-3.21656	0.605429	-4.27791	23.7191	-6.98219	-0.844401	-0.353339	3.31624	0.02194	-0.033892	2019-12-19 17:49:49
1121	191125-191221	Unrelated carbonate (498)	-4.221	25.26	-1.52828	14.2317	12.2346	28.5615	33.7826	-6.60737	39.8753	8.68947	-0.154226	-0.101617	7.11264	0.715456	0.22946	2019-12-19 22:16:15
1078	191125-191221	ETH-3	-4.221	25.26	6.16102	11.8565	17.8216	23.7695	36.3449	1.71754	37.4082	6.29633	-0.260317	-0.082146	6.01041	0.60782	0.25412	2019-12-20 02:59:47
1113	191125-191221	Unrelated carbonate (394)	-4.221	25.26	3.49639	15.8843	19.0867	31.9299	42.0405	-1.28533	41.5675	10.3309	-0.187897	-0.088135	6.51432	0.680589	0.242019	2019-12-20 07:23:30
1093	191125-191221	Unrelated carbonate (362)	-4.221	25.26	-0.612545	14.4799	13.4185	29.0562	32.5434	-5.63549	40.1291	8.93558	-0.171762	-0.110092	4.43976	0.697604	0.218904	2019-12-20 08:50:49
1051	191125-191221	ETH-1	-4.221	25.26	6.4531	11.399	17.265	22.7031	33.0675	2.04731	36.9358	5.83807	-0.661877	-0.219829	3.41022	0.203257	0.099072	2019-12-20 14:50:19
1100	191125-191221	Unrelated carbonate (363)	-4.221	25.26	0.033217	14.765	14.3868	29.632	34.3785	-4.95419	40.4216	9.21932	-0.159598	-0.112687	4.97709	0.709699	0.215056	2019-12-20 17:48:11
1031	191125-191221	25C	-4.221	25.26	0.401147	8.53608	8.85426	17.1466	24.2648	-4.33045	33.9979	2.9883	0.044879	0.001582	6.86856	0.916511	0.353462	2019-12-20 22:12:45
1107	191125-191221	Unrelated carbonate (364)	-4.221	25.26	-2.19238	14.1279	11.4224	28.2804	31.0953	-7.31497	39.7698	8.58714	-0.16966	-0.170195	5.40974	0.69998	0.150252	2019-12-21 02:55:38
1065	191125-191221	ETH-2	-4.221	25.26	-5.52144	-5.19698	-11.4341	-10.5056	-12.645	-10.1667	19.8512	-10.7341	-0.664883	-0.140148	3.41985	0.204521	0.214262	2019-12-21 07:20:25
1122	191125-191221	Unrelated carbonate (498)	-4.221	25.26	-1.51068	14.2008	12.2344	28.4691	32.9694	-6.58737	39.8434	8.65848	-0.142556	-0.130503	6.36182	0.727151	0.194611	2019-12-21 18:58:26
1079	191125-191221	ETH-3	-4.221	25.26	6.15062	11.8311	17.7774	23.7321	32.8914	1.70733	37.382	6.2709	-0.268311	-0.068351	2.71864	0.599568	0.269138	2019-12-21 22:13:42
1128	200113-200331	1000C	-4.221	25.26	-14.554	-6.47266	-22.1029	-13.1677	-22.6333	-19.8693	18.5659	-11.9808	-0.839069	-0.26786	5.51064	0.021949	0.031083	2020-01-13 17:12:35
1179	200113-200331	25C	-4.221	25.26	-0.016284	-3.35562	-3.27336	-6.67566	-0.04233	-4.3537	21.7536	-8.88881	0.04289	0.02449	6.60214	0.90628	0.337973	2020-01-15 00:56:56
1129	200113-200331	1000C	-4.221	25.26	0.051992	-0.55151	-1.3311	-1.46592	2.57748	-4.38469	24.6514	-6.07788	-0.842875	-0.363613	3.60935	0.017341	-0.066154	2020-01-15 22:05:13
1240	200113-200331	ETH-1	-4.221	25.26	6.45684	11.422	17.2862	22.8064	30.8988	2.05794	37.0108	5.91087	-0.667252	-0.164212	1.25509	0.192903	0.147684	2020-01-16 00:20:29
1281	200113-200331	ETH-2	-4.221	25.26	-5.53113	-5.26184	-11.4927	-10.6916	-9.92111	-10.2125	19.7964	-10.7873	-0.650011	-0.197721	6.32742	0.211224	0.105062	2020-01-16 07:12:48
1322	200113-200331	ETH-3	-4.221	25.26	6.14313	11.8104	17.7509	23.7551	32.5448	1.70626	37.4129	6.30092	-0.266553	-0.004933	2.4304	0.595021	0.314226	2020-01-16 10:50:19
1241	200113-200331	ETH-1	-4.221	25.26	6.45063	11.4006	17.2679	22.7054	30.3411	2.05206	36.9887	5.88942	-0.658018	-0.220674	0.761657	0.202145	0.088618	2020-01-16 16:23:38
1180	200113-200331	25C	-4.221	25.26	-0.011554	-3.24328	-3.15241	-6.43765	-0.448391	-4.3528	21.8697	-8.77619	0.048523	0.038632	5.96545	0.912009	0.353004	2020-01-16 18:31:40
1282	200113-200331	ETH-2	-4.221	25.26	-5.5088	-5.24272	-11.4553	-10.6408	-9.61885	-10.1892	19.8161	-10.7682	-0.654225	-0.184808	6.57254	0.206943	0.118708	2020-01-17 01:11:29
1323	200113-200331	ETH-3	-4.221	25.26	6.14771	11.8247	17.7686	23.7398	31.5079	1.71065	37.4278	6.31533	-0.267881	-0.048348	1.39091	0.593709	0.268791	2020-01-17 04:19:38
1242	200113-200331	ETH-1	-4.221	25.26	6.45144	11.4272	17.2812	22.8015	30.0295	2.05194	37.0162	5.91608	-0.671649	-0.179252	0.406469	0.188428	0.131819	2020-01-17 09:49:15
1283	200113-200331	ETH-2	-4.221	25.26	-5.53168	-5.29806	-11.533	-10.7933	-10.5426	-10.2118	19.7589	-10.8236	-0.65444	-0.227666	5.76826	0.206692	0.074013	2020-01-17 12:22:37
1130	200113-200331	1000C	-4.221	25.26	6.45913	12.2471	17.9346	24.2875	30.8374	2.02988	37.8636	6.73803	-0.833975	-0.348065	-0.410117	0.025433	-0.044266	2020-01-17 17:23:35
1324	200113-200331	ETH-3	-4.221	25.26	6.15833	11.8386	17.8003	23.7769	31.9638	1.72155	37.4421	6.32923	-0.261076	-0.039525	1.79513	0.600562	0.277932	2020-01-18 00:22:01
1243	200113-200331	ETH-1	-4.221	25.26	6.45458	11.3758	17.2507	22.6275	30.0289	2.05722	36.9631	5.86456	-0.654895	-0.24775	0.502404	0.205213	0.060132	2020-01-18 04:14:15
1284	200113-200331	ETH-2	-4.221	25.26	-5.54488	-5.31623	-11.5695	-10.7928	-10.5535	-10.2253	19.7402	-10.8418	-0.659643	-0.190666	5.80752	0.201419	0.112813	2020-01-18 10:32:48
1171	200113-200331	Unrelated carbonate (021)	-4.221	25.26	-1.3287	3.87705	2.16158	7.83916	12.9387	-6.03388	29.2315	-1.63518	-0.273392	0.069465	6.69114	0.588742	0.388461	2020-01-18 15:01:23
1165	200113-200331	Unrelated carbonate (020)	-4.221	25.26	-3.058	4.37737	0.901488	8.7523	17.4399	-7.91191	29.7526	-1.12969	-0.23323	-0.021461	12.0429	0.629112	0.293658	2020-01-18 19:15:42
1325	200113-200331	ETH-3	-4.221	25.26	6.08244	11.7667	17.6557	23.6966	40.2093	1.64262	37.3679	6.25724	-0.255356	0.024337	10.022	0.606338	0.344537	2020-01-18 23:04:43
1159	200113-200331	Unrelated carbonate (019)	-4.221	25.26	-0.898229	5.76131	4.43536	11.5934	25.0519	-5.64095	31.1778	0.252794	-0.29528	0.037128	14.5166	0.566697	0.355455	2020-01-19 03:30:40
1388	200113-200331	Unrelated carbonate (372)	-4.221	25.26	0.051436	5.11821	4.81222	10.3498	18.5884	-4.59595	30.511	-0.394059	-0.271549	0.086332	8.36578	0.590516	0.406622	2020-01-19 07:54:42
1244	200113-200331	ETH-1	-4.221	25.26	6.42217	11.4133	17.2641	22.7882	34.583	2.02099	37.002	5.90227	-0.645033	-0.16487	4.88716	0.215058	0.1466	2020-01-19 12:04:16
1378	200113-200331	Unrelated carbonate (370)	-4.221	25.26	-0.740146	4.07056	2.98943	8.11955	17.1161	-5.40822	29.4301	-1.44252	-0.245023	-0.037838	9.82567	0.617222	0.276452	2020-01-19 16:30:51
1285	200113-200331	ETH-2	-4.221	25.26	-5.51949	-5.21494	-11.439	-10.5724	-7.19215	-10.2018	19.8448	-10.7403	-0.654138	-0.171587	8.99511	0.20684	0.133086	2020-01-19 22:57:54
1383	200113-200331	Unrelated carbonate (371)	-4.221	25.26	-4.15311	3.60975	-1.00201	7.20506	9.2013	-9.06093	28.9618	-1.89675	-0.251124	-0.027318	6.53592	0.611232	0.287283	2020-01-20 03:25:42
1166	200113-200331	Unrelated carbonate (020)	-4.221	25.26	-3.04963	4.45737	0.961045	8.84552	8.11819	-7.90587	29.8352	-1.04952	-0.260688	-0.088334	2.6048	0.601567	0.223843	2020-01-20 16:31:45
1181	200113-200331	25C	-4.221	25.26	-32.9268	35.196	-0.543384	71.6455	35.1143	-41.1644	61.6744	29.8348	0.037428	0.013461	2.32508	0.901036	0.342037	2020-01-20 21:22:29
1326	200113-200331	ETH-3	-4.221	25.26	6.14055	11.862	17.8096	23.845	35.0928	1.70156	37.4663	6.3527	-0.256384	-0.019241	4.806	0.605353	0.298851	2020-01-21 01:41:14
1389	200113-200331	Unrelated carbonate (372)	-4.221	25.26	0.053895	5.19637	4.9226	10.4388	31.666	-4.59621	30.5917	-0.315705	-0.240709	0.018857	21.1534	0.621516	0.336169	2020-01-21 06:59:08
1125	200113-200331	Unrelated carbonate (002)	-4.221	25.26	-0.188416	4.72632	4.06531	9.40392	17.1107	-4.83931	30.1065	-0.786379	-0.384261	-0.070398	7.93243	0.477354	0.242707	2020-01-21 11:20:35
1245	200113-200331	ETH-1	-4.221	25.26	6.44732	11.4877	17.3519	22.9115	32.1141	2.04528	37.0788	5.97677	-0.656795	-0.191473	2.31751	0.203167	0.118624	2020-01-21 12:38:34
1131	200113-200331	1000C	-4.221	25.26	-20.9617	-9.24166	-31.3242	-18.6895	-33.2359	-26.6559	15.7191	-14.7424	-0.837043	-0.297274	7.05444	0.023632	0.000568	2020-01-21 17:04:19
1246	200113-200331	ETH-1	-4.221	25.26	6.45128	11.4276	17.2888	22.8365	32.2337	2.05175	37.0166	5.91645	-0.664372	-0.145845	2.54666	0.195541	0.166252	2020-01-22 01:05:16
1286	200113-200331	ETH-2	-4.221	25.26	-5.51636	-5.22554	-11.4404	-10.6168	-11.2967	-10.198	19.8338	-10.751	-0.648259	-0.195142	4.84129	0.212619	0.108827	2020-01-22 05:14:20
1132	200113-200331	1000C	-4.221	25.26	-0.056583	-1.54286	-2.41779	-3.41169	0.866122	-4.46454	23.6271	-7.07145	-0.843875	-0.329358	3.96818	0.0158	-0.030161	2020-01-22 19:55:09
1287	200113-200331	ETH-2	-4.221	25.26	-5.53683	-5.31157	-11.548	-10.7187	-7.71221	-10.2168	19.745	-10.8372	-0.650844	-0.125196	8.67782	0.210001	0.18199	2020-01-23 00:02:56
1160	200113-200331	Unrelated carbonate (019)	-4.221	25.26	-0.971266	5.68615	4.27351	11.4706	17.4313	-5.71669	31.1003	0.177618	-0.307529	0.065172	7.20064	0.554436	0.384785	2020-01-23 04:33:21
1379	200113-200331	Unrelated carbonate (370)	-4.221	25.26	-0.726568	4.07673	3.01741	8.12263	17.1853	-5.39385	29.4364	-1.43637	-0.237193	-0.047072	9.86747	0.625148	0.266902	2020-01-23 09:18:45
1327	200113-200331	ETH-3	-4.221	25.26	6.07	11.7429	17.6091	23.6354	33.2738	1.63012	37.3434	6.23343	-0.265322	0.011537	3.34733	0.596442	0.330761	2020-01-23 13:38:14
1182	200113-200331	25C	-4.221	25.26	-33.9037	8.58368	-26.7916	17.2507	-9.94606	-41.2349	34.1719	3.15712	0.050535	0.009212	10.0744	0.915181	0.327257	2020-01-23 17:56:55
1384	200113-200331	Unrelated carbonate (371)	-4.221	25.26	-4.03854	3.60611	-0.886725	7.19473	10.0445	-8.93761	28.9578	-1.90066	-0.250871	-0.030313	7.26055	0.611535	0.284289	2020-01-23 20:31:28
1126	200113-200331	Unrelated carbonate (002)	-4.221	25.26	-0.20545	4.60113	3.92624	9.10919	13.9675	-4.85298	29.9772	-0.911841	-0.382688	-0.113203	5.08188	0.47893	0.19796	2020-01-24 00:58:55
1247	200113-200331	ETH-1	-4.221	25.26	6.39504	11.3076	17.1223	22.5334	33.3019	1.99573	36.8927	5.79629	-0.653718	-0.204846	3.87797	0.206165	0.104313	2020-01-24 05:14:32
1123	200113-200331	Unrelated carbonate (001)	-4.221	25.26	0.538668	7.78739	7.78873	15.5473	16.3497	-4.17103	33.2684	2.28066	-0.423496	-0.086817	0.40031	0.437802	0.226569	2020-01-24 15:12:12
1133	200113-200331	1000C	-4.221	25.26	6.44724	11.2813	16.9634	22.3556	29.7086	2.05283	36.8655	5.76989	-0.837824	-0.326849	0.382596	0.021125	-0.023299	2020-01-24 19:31:11
1288	200113-200331	ETH-2	-4.221	25.26	-5.50178	-5.18112	-11.3853	-10.4957	-8.76214	-10.184	19.8797	-10.7065	-0.651597	-0.162083	7.31309	0.209114	0.143843	2020-01-24 23:40:36
1390	200113-200331	Unrelated carbonate (372)	-4.221	25.26	-0.023201	5.11793	4.73652	10.3555	17.9035	-4.67619	30.5109	-0.394167	-0.269618	0.092467	7.76847	0.592547	0.413182	2020-01-25 04:06:22
1448	200113-200331	Unrelated carbonate (423)	-4.221	25.26	-6.8	7.89846	0.45813	15.7274	16.8054	-12.0661	33.4003	2.40866	-0.235918	-0.129948	8.51702	0.626547	0.181475	2020-01-25 06:05:30
1454	200113-200331	Unrelated carbonate (424)	-4.221	25.26	-6.55884	9.01344	1.76124	18.0932	14.0641	-11.8481	34.5521	3.52589	-0.271613	-0.014691	3.35582	0.590635	0.302318	2020-01-25 15:04:30
1248	200113-200331	ETH-1	-4.221	25.26	6.37886	11.5425	17.3502	23.0169	31.7973	1.96963	37.1356	6.03186	-0.641546	-0.196785	1.97582	0.218335	0.112656	2020-01-25 23:50:33
1370	200113-200331	Unrelated carbonate (369)	-4.221	25.26	7.86275	13.3597	21.0944	26.7727	38.5921	3.498	39.0101	7.85016	-0.252669	-0.121767	3.44663	0.609126	0.191614	2020-01-26 09:47:32
1289	200113-200331	ETH-2	-4.221	25.26	-5.47441	-5.01817	-11.2043	-10.1752	-13.6057	-10.1606	20.0481	-10.5432	-0.657906	-0.165716	2.03908	0.202691	0.140312	2020-01-26 12:25:18
1161	200113-200331	Unrelated carbonate (019)	-4.221	25.26	-1.57641	5.97631	3.96231	12.0258	20.6672	-6.37814	31.4016	0.46987	-0.275897	0.036947	10.484	0.586276	0.355404	2020-01-26 17:57:25
1172	200113-200331	Unrelated carbonate (021)	-4.221	25.26	-1.29842	3.84967	2.15973	7.82729	13.3724	-6.00031	29.2031	-1.6627	-0.279699	0.112251	7.14354	0.582508	0.433552	2020-01-26 20:10:59
1127	200113-200331	Unrelated carbonate (002)	-4.221	25.26	0.494028	5.69439	5.79481	11.4463	55.9441	-4.14143	31.1054	0.182553	-0.314056	0.024769	43.6778	0.547868	0.342593	2020-01-27 12:14:15
1183	200113-200331	25C	-4.221	25.26	0.666864	17.0188	17.4963	34.3689	51.2063	-4.37458	42.8086	11.5347	0.066706	0.040299	16.1978	0.930358	0.361975	2020-01-27 21:31:29
1249	200113-200331	ETH-1	-4.221	25.26	6.41522	11.4289	17.2829	22.8345	47.1957	2.01294	37.018	5.91787	-0.634511	-0.150388	17.1146	0.225355	0.160985	2020-01-28 06:43:21
1124	200113-200331	Unrelated carbonate (001)	-4.221	25.26	0.63388	7.9646	8.08807	15.9298	37.4602	-4.07522	33.4513	2.4581	-0.397563	-0.061817	20.7232	0.463846	0.252658	2020-01-28 09:09:25
1134	200113-200331	1000C	-4.221	25.26	-20.1432	-8.88368	-30.1378	-17.9547	-26.2544	-25.7892	16.0871	-14.3853	-0.830633	-0.271227	12.7041	0.029446	0.029209	2020-01-28 19:38:58
1290	200113-200331	ETH-2	-4.221	25.26	-5.49697	-5.14895	-11.3383	-10.4824	-3.78892	-10.18	19.913	-10.6742	-0.640843	-0.213263	12.2974	0.21975	0.090841	2020-01-28 21:52:10
1328	200113-200331	ETH-3	-4.221	25.26	6.15144	11.8753	17.8314	23.8869	42.2531	1.7128	37.48	6.36597	-0.259004	-0.004513	11.7191	0.60291	0.31358	2020-01-29 11:25:42
1465	200113-200331	Unrelated carbonate (431)	-4.221	25.26	-2.2401	7.32069	4.60452	14.6808	24.7315	-7.14163	32.7926	1.8191	-0.263219	-0.014025	12.5665	0.599035	0.30245	2020-01-29 16:00:34
1135	200113-200331	1000C	-4.221	25.26	-0.105452	-1.71576	-2.61916	-3.69119	7.80389	-4.51065	23.4486	-7.24467	-0.82509	-0.263515	11.3242	0.034191	0.039243	2020-01-29 18:15:56
1455	200113-200331	Unrelated carbonate (424)	-4.221	25.26	-6.67737	9.0931	1.73087	18.1789	22.0661	-11.9785	34.6347	3.60601	-0.256381	-0.088491	11.2452	0.605997	0.224994	2020-01-29 23:16:13
1250	200113-200331	ETH-1	-4.221	25.26	6.37164	11.4306	17.2131	22.7954	41.8414	1.96601	37.0199	5.9197	-0.660132	-0.192001	11.9574	0.199528	0.117289	2020-01-30 04:27:05
1210	200113-200331	Unrelated carbonate (179)	-4.221	25.26	3.88828	12.9687	16.6124	26.0886	42.4686	-0.761128	38.6153	7.46724	-0.196026	-0.01647	12.2092	0.666311	0.301237	2020-01-30 06:44:06
1413	200113-200331	Unrelated carbonate (400)	-4.221	25.26	2.9592	12.6113	15.3174	25.2963	40.3913	-1.74692	38.2481	7.11105	-0.168468	-0.083127	11.8911	0.694071	0.231405	2020-01-30 12:38:18
1291	200113-200331	ETH-2	-4.221	25.26	-5.53114	-5.26975	-11.5038	-10.6899	-6.16011	-10.2122	19.7882	-10.7953	-0.653406	-0.180127	10.1659	0.207021	0.125761	2020-01-30 18:01:23
1184	200113-200331	25C	-4.221	25.26	-0.039549	-3.4671	-3.38566	-6.91738	3.18583	-4.37456	21.6384	-9.0005	0.064194	0.004823	10.0988	0.928601	0.319668	2020-01-30 23:01:42
1460	200113-200331	Unrelated carbonate (430)	-4.221	25.26	-3.58	7.52389	3.41602	15.118	20.4923	-8.58991	33.0057	2.02586	-0.258614	0.013346	9.42326	0.603727	0.331092	2020-01-31 00:26:45
1167	200113-200331	Unrelated carbonate (020)	-4.221	25.26	-3.0577	4.42752	0.938255	8.79034	11.9915	-7.91345	29.8044	-1.07942	-0.245881	-0.083598	6.52443	0.616603	0.228989	2020-01-31 04:19:29
1329	200113-200331	ETH-3	-4.221	25.26	6.13736	11.84	17.7723	23.836	42.2261	1.69896	37.4436	6.33067	-0.268412	0.015397	11.7772	0.593511	0.334178	2020-01-31 11:21:46
1173	200113-200331	Unrelated carbonate (021)	-4.221	25.26	-1.30977	3.88477	2.18101	7.93934	19.8172	-6.01382	29.2394	-1.62748	-0.281118	0.153479	13.4913	0.581131	0.47689	2020-01-31 13:47:16
1380	200113-200331	Unrelated carbonate (370)	-4.221	25.26	-0.736582	4.05219	2.99657	8.23606	50.3456	-5.40371	29.4111	-1.46095	-0.223606	0.114319	42.8505	0.638972	0.43597	2020-01-31 18:48:38
1136	200113-200331	1000C	-4.221	25.26	6.49183	10.4986	16.2557	20.8557	47.9379	2.12974	36.0564	4.98506	-0.818409	-0.246364	19.5951	0.040229	0.059997	2020-01-31 23:14:53
1251	200113-200331	ETH-1	-4.221	25.26	6.44591	11.4632	17.3377	22.9171	47.2517	2.04466	37.0534	5.95221	-0.645413	-0.137526	17.0681	0.214239	0.174038	2020-02-01 06:31:28
1292	200113-200331	ETH-2	-4.221	25.26	-5.53564	-5.20906	-11.445	-10.5298	1.5831	-10.2194	19.8509	-10.7344	-0.649183	-0.140343	17.9192	0.211155	0.167726	2020-02-01 18:32:24
1211	200113-200331	Unrelated carbonate (179)	-4.221	25.26	3.88364	12.8877	16.5387	25.9374	45.5889	-0.763127	38.5317	7.3861	-0.185191	-0.003971	15.4034	0.677309	0.314004	2020-02-01 22:57:22
1330	200113-200331	ETH-3	-4.221	25.26	6.0948	11.7901	17.6836	23.7553	41.3007	1.65504	37.3921	6.28074	-0.263502	0.035235	11.0224	0.598491	0.354784	2020-02-02 07:15:27
1176	200113-200331	Unrelated carbonate (022)	-4.221	25.26	5.22225	13.718	18.6874	27.6077	46.3061	0.645541	39.3865	8.21534	-0.25397	-0.015895	13.0256	0.608063	0.30164	2020-02-02 17:45:44
1252	200113-200331	ETH-1	-4.221	25.26	6.41036	11.4567	17.2818	22.93	31.9931	2.00669	37.0468	5.94575	-0.657571	-0.111984	2.2997	0.201966	0.200653	2020-02-02 21:54:36
1363	200113-200331	Unrelated carbonate (336)	-4.221	25.26	7.18958	12.7066	19.7375	25.5257	44.9309	2.79831	38.3367	7.19703	-0.259431	-0.04771	11.5706	0.602555	0.268112	2020-02-03 02:21:15
1371	200113-200331	Unrelated carbonate (369)	-4.221	25.26	7.93657	13.467	21.3011	27.0479	49.9654	3.57341	39.1208	7.9576	-0.230017	-0.065642	14.1448	0.632124	0.249463	2020-02-03 06:33:24
1293	200113-200331	ETH-2	-4.221	25.26	-5.46448	-5.19445	-11.3593	-10.5357	-4.31606	-10.1434	19.8659	-10.7199	-0.650791	-0.175663	11.8175	0.209447	0.131035	2020-02-03 11:03:59
1414	200113-200331	Unrelated carbonate (400)	-4.221	25.26	2.89504	12.5088	15.1337	25.0931	37.5571	-1.81211	38.1423	7.00843	-0.183868	-0.078854	9.40419	0.678731	0.235417	2020-02-03 11:52:01
1331	200113-200331	ETH-3	-4.221	25.26	6.15638	11.8763	17.8321	23.9122	40.3274	1.71806	37.481	6.36698	-0.264445	0.018188	9.84249	0.597577	0.336827	2020-02-04 03:10:07
1220	200113-200331	Unrelated carbonate (204)	-4.221	25.26	6.38361	14.7411	20.9439	29.6314	46.7038	1.8565	40.4412	9.23835	-0.224313	-0.065999	10.1599	0.637903	0.249193	2020-02-04 07:05:17
1438	200113-200331	Unrelated carbonate (422)	-4.221	25.26	6.0613	14.0683	19.9159	28.2787	43.3725	1.53479	39.7467	8.56465	-0.249213	-0.054206	8.60238	0.612871	0.261392	2020-02-04 12:11:25
1253	200113-200331	ETH-1	-4.221	25.26	6.4585	11.447	17.3152	22.7921	38.4501	2.0588	37.0367	5.93594	-0.66468	-0.227621	8.53847	0.194741	0.079478	2020-02-04 16:30:03
1137	200113-200331	1000C	-4.221	25.26	-15.0344	-6.96188	-23.0607	-14.1366	-21.2847	-20.3676	18.0615	-12.4702	-0.831638	-0.265169	8.39709	0.027598	0.037322	2020-02-04 20:38:54
1423	200113-200331	Unrelated carbonate (420)	-4.221	25.26	-1.24385	5.6307	4.03594	11.2403	19.0731	-6.00774	31.0436	0.122651	-0.208383	-0.052261	9.22879	0.654353	0.262058	2020-02-05 01:05:13
1431	200113-200331	Unrelated carbonate (421)	-4.221	25.26	-3.97253	5.74825	1.31243	11.4873	16.8039	-8.94613	31.1715	0.246675	-0.216644	-0.041805	9.69079	0.646105	0.273018	2020-02-05 05:30:57
1294	200113-200331	ETH-2	-4.221	25.26	-5.537	-5.2841	-11.5193	-10.7114	-6.50993	-10.218	19.7734	-10.8096	-0.648808	-0.173024	9.84534	0.211334	0.134115	2020-02-05 08:37:33
1471	200113-200331	Unrelated carbonate (503)	-4.221	25.26	5.1789	11.255	16.1948	22.5514	34.896	0.690006	36.8413	5.74638	-0.267814	-0.083404	6.82572	0.594266	0.230262	2020-02-05 12:30:44
1138	200113-200331	1000C	-4.221	25.26	-0.052203	-1.51852	-2.38311	-3.31013	3.69251	-4.46074	23.6523	-7.04706	-0.837603	-0.276232	6.7504	0.02103	0.026689	2020-02-05 16:39:53
1449	200113-200331	Unrelated carbonate (423)	-4.221	25.26	-6.89936	7.81606	0.243196	15.6722	15.4036	-12.1699	33.3154	2.32628	-0.26715	-0.02074	7.39587	0.595296	0.295343	2020-02-05 21:37:23
1394	200113-200331	Unrelated carbonate (398)	-4.221	25.26	10.0117	-7.52463	2.66049	-15.0408	6.02576	6.58439	17.4217	-13.0907	-0.190164	-0.048751	10.2953	0.672761	0.264037	2020-02-06 05:24:18
1404	200113-200331	Unrelated carbonate (399)	-4.221	25.26	6.30562	-0.814134	5.50767	-1.67001	12.6516	2.34936	24.3654	-6.35528	-0.190392	-0.042422	7.5043	0.672475	0.271549	2020-02-06 09:50:09
1254	200113-200331	ETH-1	-4.221	25.26	6.43471	11.4331	17.2855	22.8101	31.6962	2.03374	37.0223	5.92203	-0.655997	-0.182547	2.03144	0.203398	0.12642	2020-02-06 14:30:58
1185	200113-200331	25C	-4.221	25.26	1.23123	35.941	36.6807	73.1752	76.5207	-4.46296	62.3633	30.5031	0.043559	0.001227	3.05067	0.907398	0.321722	2020-02-06 18:08:52
1177	200113-200331	Unrelated carbonate (022)	-4.221	25.26	5.22492	13.7145	18.679	27.58	38.5017	0.648536	39.3829	8.21185	-0.261625	-0.035975	5.47334	0.600482	0.280053	2020-02-07 01:55:02
1295	200113-200331	ETH-2	-4.221	25.26	-5.50783	-5.28401	-11.4944	-10.7111	-9.23084	-10.1867	19.7734	-10.8096	-0.653933	-0.172878	7.04798	0.206059	0.134601	2020-02-07 06:20:29
1424	200113-200331	Unrelated carbonate (420)	-4.221	25.26	-1.21875	5.74849	4.17355	11.5208	18.1434	-5.98512	31.1653	0.240676	-0.212402	-0.009172	8.04901	0.650369	0.307183	2020-02-07 10:13:19
1186	200113-200331	25C	-4.221	25.26	-0.043549	-3.47987	-3.39955	-6.89646	1.92453	-4.37839	21.6252	-9.0133	0.066984	0.051529	8.85853	0.931903	0.369756	2020-02-07 19:11:56
1332	200113-200331	ETH-3	-4.221	25.26	6.08166	11.8106	17.6997	23.7023	36.6892	1.64015	37.4133	6.30132	-0.254128	-0.057073	6.51896	0.608076	0.257664	2020-02-08 09:05:39
1364	200113-200331	Unrelated carbonate (336)	-4.221	25.26	7.21154	12.8039	19.871	25.6824	40.6274	2.81833	38.4372	7.29445	-0.245431	-0.08697	7.19097	0.616796	0.226446	2020-02-08 13:30:48
1255	200113-200331	ETH-1	-4.221	25.26	6.45292	11.4673	17.3447	22.9414	36.3669	2.05205	37.0576	5.95626	-0.649686	-0.121719	6.48158	0.209685	0.189919	2020-02-08 23:10:43
1395	200113-200331	Unrelated carbonate (398)	-4.221	25.26	10.0602	-7.46409	2.75798	-14.8974	4.35742	6.6343	17.4842	-13.0302	-0.202452	-0.025261	8.44739	0.660446	0.289155	2020-02-09 00:04:08
1405	200113-200331	Unrelated carbonate (399)	-4.221	25.26	6.33528	-0.787034	5.56997	-1.57198	12.2265	2.38023	24.3934	-6.32818	-0.185496	0.001527	6.99614	0.677475	0.317823	2020-02-09 06:40:00
1296	200113-200331	ETH-2	-4.221	25.26	-5.49707	-5.22064	-11.4075	-10.5637	-6.57208	-10.1775	19.8389	-10.7461	-0.639911	-0.151283	9.6124	0.220081	0.15751	2020-02-09 10:14:50
1425	200113-200331	Unrelated carbonate (420)	-4.221	25.26	-1.27224	5.50854	3.89353	11.0001	16.7598	-6.03373	30.9175	0.000245375	-0.201457	-0.046853	7.20879	0.661443	0.267729	2020-02-09 13:19:49
1432	200113-200331	Unrelated carbonate (421)	-4.221	25.26	-4.00502	5.67541	1.21094	11.3566	16.3966	-8.97836	31.0963	0.17373	-0.213152	-0.026164	9.46502	0.64972	0.289402	2020-02-09 16:57:34
1333	200113-200331	ETH-3	-4.221	25.26	6.12018	11.834	17.7503	23.7863	36.6392	1.6807	37.4374	6.32463	-0.266495	-0.021159	6.38373	0.595664	0.295095	2020-02-09 20:50:13
1178	200113-200331	Unrelated carbonate (022)	-4.221	25.26	5.23958	13.7772	18.7632	27.639	38.5063	0.661978	39.4477	8.27471	-0.254848	-0.102313	5.33988	0.607383	0.210248	2020-02-10 07:19:49
1256	200113-200331	ETH-1	-4.221	25.26	6.43812	11.4834	17.3409	22.8933	35.7145	2.03554	37.0743	5.97247	-0.653942	-0.200718	5.83224	0.205331	0.107041	2020-02-10 09:35:21
1466	200113-200331	Unrelated carbonate (431)	-4.221	25.26	-2.25736	7.31916	4.57437	14.6377	18.5811	-7.16014	32.791	1.81761	-0.273882	-0.053401	6.51067	0.588488	0.260994	2020-02-10 15:10:31
1139	200113-200331	1000C	-4.221	25.26	6.38488	11.2658	16.8927	22.3065	34.5261	1.98635	36.8496	5.75445	-0.828386	-0.344152	5.15967	0.029559	-0.04319	2020-02-10 21:24:14
1187	200113-200331	25C	-4.221	25.26	-33.9042	7.82087	-27.5033	15.7366	-13.052	-41.2073	33.3836	2.39238	0.062916	0.032826	8.40322	0.928454	0.351292	2020-02-11 01:03:20
1456	200113-200331	Unrelated carbonate (424)	-4.221	25.26	-6.6465	9.199	1.87569	18.3738	20.1365	-11.9492	34.7441	3.7121	-0.247046	-0.106922	9.0945	0.615589	0.205039	2020-02-11 05:12:57
1297	200113-200331	ETH-2	-4.221	25.26	-5.52353	-5.14876	-11.3913	-10.4117	-9.0541	-10.2086	19.9132	-10.674	-0.667013	-0.142158	6.97551	0.192648	0.167442	2020-02-11 06:42:03
1415	200113-200331	Unrelated carbonate (400)	-4.221	25.26	2.96811	12.6044	15.3156	25.3043	34.5866	-1.73707	38.241	7.10415	-0.172737	-0.061797	6.24928	0.690233	0.252415	2020-02-11 14:04:23
1140	200113-200331	1000C	-4.221	25.26	-14.1878	-6.55621	-21.8013	-13.3494	-22.6253	-19.4724	18.4787	-12.0654	-0.831511	-0.283801	5.2865	0.027039	0.019147	2020-02-11 16:04:20
1212	200113-200331	Unrelated carbonate (179)	-4.221	25.26	3.88968	12.9852	16.6441	26.0827	36.5087	-0.76023	38.6324	7.48384	-0.182406	-0.054932	6.38851	0.680482	0.25957	2020-02-11 19:59:06
1334	200113-200331	ETH-3	-4.221	25.26	6.14259	11.86	17.8088	23.8342	38.9361	1.70383	37.4642	6.35069	-0.257384	-0.025822	8.53861	0.604905	0.289987	2020-02-12 02:34:02
1426	200113-200331	Unrelated carbonate (420)	-4.221	25.26	-1.24368	5.62695	4.03285	11.2482	16.6937	-6.00741	31.0398	0.118882	-0.207962	-0.036934	6.87955	0.654965	0.27814	2020-02-12 06:10:23
1433	200113-200331	Unrelated carbonate (421)	-4.221	25.26	-3.99515	5.75173	1.29257	11.5152	14.7037	-8.97058	31.1752	0.250216	-0.216439	-0.021186	7.62278	0.646474	0.294636	2020-02-12 09:15:43
1257	200113-200331	ETH-1	-4.221	25.26	6.36396	11.3788	17.1587	22.7122	34.4454	1.95967	36.9664	5.86777	-0.655324	-0.170921	4.88285	0.203841	0.137968	2020-02-12 12:44:01
1141	200113-200331	1000C	-4.221	25.26	-0.015731	-1.88044	-2.68588	-4.06424	1.05762	-4.40805	23.2782	-7.40996	-0.82234	-0.308052	4.78404	0.035829	-0.005921	2020-02-12 19:41:12
1450	200113-200331	Unrelated carbonate (423)	-4.221	25.26	-6.96112	7.8046	0.176385	15.5866	15.577	-12.2359	33.3037	2.31493	-0.258587	-0.08226	7.65726	0.604023	0.230714	2020-02-12 22:44:52
1461	200113-200331	Unrelated carbonate (430)	-4.221	25.26	-3.78038	7.64591	3.32492	15.332	18.5814	-8.80989	33.1323	2.14863	-0.260919	-0.018066	7.50941	0.601622	0.297932	2020-02-13 03:26:01
1298	200113-200331	ETH-2	-4.221	25.26	-5.53428	-5.26029	-11.4848	-10.688	-9.24288	-10.216	19.798	-10.7858	-0.640236	-0.19725	7.01711	0.219497	0.110155	2020-02-13 08:26:04
1168	200113-200331	Unrelated carbonate (020)	-4.221	25.26	-3.06163	4.46965	0.976139	8.94315	12.9894	-7.91923	29.848	-1.03718	-0.245206	-0.01601	7.43806	0.617508	0.300057	2020-02-13 11:29:53
1385	200113-200331	Unrelated carbonate (371)	-4.221	25.26	-4.0375	3.61519	-0.880405	7.18296	8.93041	-8.93682	28.9672	-1.89156	-0.254516	-0.060096	6.1305	0.608157	0.253888	2020-02-13 15:20:35
1188	200113-200331	25C	-4.221	25.26	1.32444	36.6538	37.4899	74.6657	79.6638	-4.3888	63.0998	31.2174	0.05165	0.013521	4.52119	0.916201	0.330946	2020-02-13 18:25:14
1335	200113-200331	ETH-3	-4.221	25.26	6.13825	11.8445	17.7969	23.8529	36.4302	1.69975	37.4483	6.33519	-0.249541	0.023005	6.14086	0.612877	0.340898	2020-02-13 22:18:23
1457	200113-200331	Unrelated carbonate (424)	-4.221	25.26	-6.66217	9.16762	1.80509	18.3069	14.5987	-11.9649	34.7117	3.68069	-0.270674	-0.110415	3.69477	0.591831	0.201162	2020-02-14 04:04:25
1467	200113-200331	Unrelated carbonate (431)	-4.221	25.26	-2.56886	7.23611	4.17598	14.4534	18.7814	-7.492	32.7059	1.73506	-0.267278	-0.070191	7.20695	0.595221	0.243304	2020-02-14 07:09:37
1258	200113-200331	ETH-1	-4.221	25.26	6.42755	11.4916	17.3368	22.9474	35.6935	2.02387	37.0828	5.98072	-0.65507	-0.163996	5.80708	0.204001	0.144979	2020-02-14 14:25:45
1142	200113-200331	1000C	-4.221	25.26	6.35182	10.1931	15.7882	20.1721	31.2081	1.9905	35.741	4.67916	-0.837753	-0.311526	4.06282	0.019809	-0.009546	2020-02-14 17:27:52
1299	200113-200331	ETH-2	-4.221	25.26	-5.50152	-5.20654	-11.4025	-10.5768	-10.6157	-10.1828	19.8534	-10.732	-0.644147	-0.192835	5.47964	0.215443	0.115108	2020-02-15 03:07:52
1439	200113-200331	Unrelated carbonate (422)	-4.221	25.26	6.02744	14.068	19.8938	28.2536	39.3785	1.49839	39.7465	8.56447	-0.235957	-0.078103	4.77798	0.626579	0.234814	2020-02-15 12:16:40
1336	200113-200331	ETH-3	-4.221	25.26	6.14859	11.8326	17.777	23.7562	36.2736	1.71131	37.4359	6.3232	-0.268123	-0.047872	6.00118	0.594181	0.266518	2020-02-15 16:43:09
1427	200113-200331	Unrelated carbonate (420)	-4.221	25.26	-1.20149	5.68417	4.13899	11.334	18.5463	-5.96417	31.0988	0.176148	-0.201776	-0.065941	8.55613	0.661301	0.247777	2020-02-15 20:19:51
1434	200113-200331	Unrelated carbonate (421)	-4.221	25.26	-3.95911	5.62574	1.2044	11.231	13.526	-8.92716	31.0449	0.123829	-0.218683	-0.051635	6.66224	0.644298	0.262766	2020-02-16 00:11:29
1406	200113-200331	Unrelated carbonate (399)	-4.221	25.26	6.18598	-0.531029	5.65315	-1.07517	10.2319	2.21017	24.6583	-6.0712	-0.201649	-0.013357	4.66474	0.661418	0.303114	2020-02-16 07:41:53
1396	200113-200331	Unrelated carbonate (398)	-4.221	25.26	10.0365	-7.52975	2.67422	-15.0513	1.3306	6.61129	17.4164	-13.0959	-0.196744	-0.049162	5.56409	0.666414	0.265936	2020-02-16 12:08:45
1300	200113-200331	ETH-2	-4.221	25.26	-5.46301	-5.18662	-11.3507	-10.5098	-10.4826	-10.1421	19.8739	-10.7121	-0.651408	-0.165231	5.53386	0.208031	0.144281	2020-02-16 15:45:59
1365	200113-200331	Unrelated carbonate (336)	-4.221	25.26	7.17227	12.7398	19.7596	25.6291	41.0344	2.77847	38.3711	7.23033	-0.252258	-0.012458	7.75202	0.610188	0.303445	2020-02-16 19:40:17
1372	200113-200331	Unrelated carbonate (369)	-4.221	25.26	7.6818	13.0459	20.5968	26.2073	39.2067	3.31504	38.6862	7.53603	-0.250422	-0.053209	4.84381	0.612034	0.260712	2020-02-17 00:04:11
1337	200113-200331	ETH-3	-4.221	25.26	6.14973	11.8831	17.8391	23.9178	36.5265	1.71066	37.488	6.37378	-0.257318	0.010287	6.14689	0.605123	0.327277	2020-02-17 04:47:12
1472	200113-200331	Unrelated carbonate (503)	-4.221	25.26	5.2088	11.2919	16.2539	22.6561	35.6279	0.720794	36.8793	5.78333	-0.276184	-0.054032	7.43357	0.586118	0.259909	2020-02-17 08:40:16
1230	200113-200331	Unrelated carbonate (206)	-4.221	25.26	5.44299	14.2643	19.5093	28.7318	41.0234	0.8627	39.9507	8.76254	-0.203738	-0.000221	6.60869	0.659163	0.31607	2020-02-17 15:21:33
1259	200113-200331	ETH-1	-4.221	25.26	6.43963	11.5147	17.3702	22.9865	36.7826	2.03601	37.1066	6.00381	-0.657091	-0.171412	6.80673	0.201835	0.136874	2020-02-17 16:09:16
1189	200113-200331	25C	-4.221	25.26	1.33873	36.6159	37.4779	74.6202	80.9161	-4.37205	63.0605	31.1793	0.061411	0.044391	5.74333	0.926446	0.361096	2020-02-17 20:18:45
1428	200113-200331	Unrelated carbonate (420)	-4.221	25.26	-1.14171	5.83639	4.34239	11.5975	18.2808	-5.90554	31.256	0.328621	-0.209783	-0.108149	7.9291	0.653289	0.203548	2020-02-18 03:42:31
1435	200113-200331	Unrelated carbonate (421)	-4.221	25.26	-3.87296	5.73951	1.42314	11.4837	13.6077	-8.83875	31.1622	0.237685	-0.200683	-0.028018	6.42689	0.662513	0.287514	2020-02-18 07:54:44
1301	200113-200331	ETH-2	-4.221	25.26	-5.4533	-5.11732	-11.2678	-10.3987	-11.1276	-10.1342	19.9455	-10.6426	-0.646075	-0.192311	4.7304	0.213284	0.116271	2020-02-18 08:50:54
1162	200113-200331	Unrelated carbonate (019)	-4.221	25.26	-1.18222	5.65086	4.02487	11.3653	16.8091	-5.94221	31.0643	0.142719	-0.302754	0.031311	6.88077	0.559499	0.34969	2020-02-18 13:42:05
1143	200113-200331	1000C	-4.221	25.26	-17.7201	-7.77179	-26.5981	-15.7891	-30.4172	-23.2252	17.2306	-13.2761	-0.838972	-0.310893	3.50854	0.018806	-0.007673	2020-02-18 17:51:34
1381	200113-200331	Unrelated carbonate (370)	-4.221	25.26	-0.714591	4.20375	3.14771	8.35009	16.147	-5.38569	29.5677	-1.30905	-0.244024	-0.074473	8.57306	0.618778	0.238985	2020-02-18 22:17:36
1338	200113-200331	ETH-3	-4.221	25.26	6.03888	11.7298	17.5563	23.5842	36.75	1.59714	37.3299	6.2204	-0.272613	-0.012636	6.78155	0.589756	0.303051	2020-02-19 04:02:17
1260	200113-200331	ETH-1	-4.221	25.26	6.39613	11.449	17.2772	22.8659	36.644	1.99166	37.0389	5.9381	-0.640064	-0.159506	6.84694	0.218943	0.149155	2020-02-19 17:04:38
1144	200113-200331	1000C	-4.221	25.26	-0.012398	-1.57933	-2.39583	-3.48164	2.81232	-4.41567	23.5893	-7.10811	-0.831549	-0.3265	5.94525	0.025922	-0.024498	2020-02-19 20:58:40
1397	200113-200331	Unrelated carbonate (398)	-4.221	25.26	9.61771	-6.92135	2.8356	-13.8143	2.90128	6.13828	18.0461	-12.4851	-0.210883	-0.019695	6.3731	0.652246	0.297608	2020-02-20 01:42:49
1407	200113-200331	Unrelated carbonate (399)	-4.221	25.26	6.23558	-0.694808	5.54626	-1.42936	11.819	2.2696	24.4889	-6.2355	-0.197648	-0.040232	6.51432	0.665577	0.275441	2020-02-20 06:06:02
1302	200113-200331	ETH-2	-4.221	25.26	-5.41191	-5.0567	-11.1543	-10.2557	-9.89143	-10.092	20.0081	-10.5819	-0.634129	-0.169646	5.8214	0.225228	0.140342	2020-02-20 07:34:18
1429	200113-200331	Unrelated carbonate (420)	-4.221	25.26	-1.24062	5.58492	3.99529	11.1568	18.0513	-6.00257	30.9963	0.0767413	-0.207438	-0.043768	8.30357	0.655725	0.271038	2020-02-20 12:13:31
1436	200113-200331	Unrelated carbonate (421)	-4.221	25.26	-3.9747	5.74951	1.32441	11.5086	14.6286	-8.94851	31.1728	0.247938	-0.203656	-0.023252	7.53059	0.659579	0.29252	2020-02-20 16:49:37
1190	200113-200331	25C	-4.221	25.26	-0.049506	-3.47619	-3.41975	-6.93143	-0.275981	-4.38493	21.6291	-9.00959	0.049219	0.008915	6.64185	0.914894	0.327393	2020-02-20 21:31:47
1339	200113-200331	ETH-3	-4.221	25.26	6.09788	11.8011	17.6972	23.746	33.8481	1.65794	37.4035	6.29175	-0.263958	0.004465	3.76178	0.598538	0.320784	2020-02-21 01:57:30
1366	200113-200331	Unrelated carbonate (336)	-4.221	25.26	7.17148	12.7428	19.7609	25.5554	39.4603	2.77751	38.3741	7.2333	-0.253059	-0.0902	6.22331	0.609524	0.221422	2020-02-21 05:33:49
1373	200113-200331	Unrelated carbonate (369)	-4.221	25.26	7.77345	13.3043	20.9504	26.7286	43.7489	3.40403	38.9531	7.79487	-0.248616	-0.055498	8.6323	0.614002	0.257691	2020-02-21 09:26:46
1261	200113-200331	ETH-1	-4.221	25.26	6.45504	11.4527	17.3201	22.8304	34.3012	2.05487	37.0426	5.94169	-0.661886	-0.201529	4.50155	0.196824	0.104869	2020-02-21 14:06:39
1145	200113-200331	1000C	-4.221	25.26	6.4714	11.09	16.804	21.9792	32.9009	2.08589	36.6677	5.578	-0.833348	-0.31661	3.83155	0.023712	-0.015722	2020-02-21 17:11:41
1303	200113-200331	ETH-2	-4.221	25.26	-5.47555	-5.1845	-11.3553	-10.5202	-9.72828	-10.1557	19.8762	-10.7099	-0.645067	-0.179953	6.30971	0.214079	0.129886	2020-02-22 04:25:49
1416	200113-200331	Unrelated carbonate (400)	-4.221	25.26	2.99592	12.5438	15.2708	25.2112	33.4672	-1.70494	38.1783	7.04337	-0.186612	-0.03302	5.24901	0.67669	0.281261	2020-02-22 05:23:36
1199	200113-200331	Unrelated carbonate (178)	-4.221	25.26	3.81524	12.9633	16.53	26.041	35.6429	-0.83946	38.6099	7.46203	-0.196829	-0.052324	5.67013	0.666369	0.260938	2020-02-22 09:33:39
1340	200113-200331	ETH-3	-4.221	25.26	6.13648	11.8595	17.7898	23.854	35.9205	1.69729	37.4637	6.35015	-0.269196	-0.005421	5.61884	0.593292	0.310252	2020-02-22 16:58:31
1213	200113-200331	Unrelated carbonate (179)	-4.221	25.26	3.97689	13.1135	16.8438	26.3268	36.2531	-0.671202	38.7648	7.61224	-0.200083	-0.070353	5.79686	0.663096	0.241964	2020-02-22 20:52:42
1221	200113-200331	Unrelated carbonate (204)	-4.221	25.26	6.33349	14.7024	20.8564	29.5534	43.781	1.80403	40.4014	9.19974	-0.221276	-0.065594	7.46799	0.641665	0.246662	2020-02-23 01:16:48
1262	200113-200331	ETH-1	-4.221	25.26	6.45581	11.5211	17.3988	23.0199	34.2419	2.05317	37.1132	6.01021	-0.6518	-0.151503	4.3098	0.206939	0.157115	2020-02-23 03:49:07
1440	200113-200331	Unrelated carbonate (422)	-4.221	25.26	6.04348	14.0159	19.8478	28.1628	40.6677	1.51756	39.6926	8.51221	-0.246997	-0.063664	6.10871	0.615714	0.24874	2020-02-23 08:45:41
1473	200113-200331	Unrelated carbonate (503)	-4.221	25.26	5.21028	11.2778	16.2577	22.6119	33.9389	0.722901	36.8647	5.76913	-0.260234	-0.069294	5.81667	0.602384	0.243294	2020-02-23 13:44:37
1304	200113-200331	ETH-2	-4.221	25.26	-5.44805	-5.08929	-11.227	-10.3276	-9.05429	-10.1296	19.9745	-10.6145	-0.63798	-0.176807	6.7756	0.221123	0.133498	2020-02-23 16:15:55
1430	200113-200331	Unrelated carbonate (420)	-4.221	25.26	-1.2653	5.63397	4.01178	11.2077	15.4231	-6.03092	31.0471	0.125969	-0.213465	-0.090982	5.63068	0.649737	0.221556	2020-02-23 21:29:28
1437	200113-200331	Unrelated carbonate (421)	-4.221	25.26	-3.99768	5.66301	1.19926	11.2517	13.1242	-8.97002	31.0835	0.161277	-0.220286	-0.10525	6.23142	0.642878	0.206592	2020-02-24 01:06:46
1341	200113-200331	ETH-3	-4.221	25.26	6.10548	11.8167	17.7239	23.7673	37.9943	1.66554	37.4195	6.30731	-0.260645	-0.005478	7.74881	0.60198	0.310018	2020-02-24 03:38:40
1367	200113-200331	Unrelated carbonate (336)	-4.221	25.26	7.13465	12.8355	19.8128	25.7496	38.7394	2.73448	38.4701	7.32637	-0.254445	-0.083984	5.3837	0.60823	0.227492	2020-02-24 07:15:20
1374	200113-200331	Unrelated carbonate (369)	-4.221	25.26	7.92477	13.331	21.1255	26.7467	41.1605	3.56575	38.9803	7.82123	-0.257926	-0.090489	5.91812	0.60471	0.220548	2020-02-24 11:41:35
1263	200113-200331	ETH-1	-4.221	25.26	6.46482	11.5493	17.4299	23.0411	35.3282	2.06181	37.1424	6.03849	-0.657888	-0.186574	5.29994	0.200714	0.120141	2020-02-24 17:23:51
1231	200113-200331	Unrelated carbonate (206)	-4.221	25.26	5.44916	14.3058	19.5559	28.7571	42.0797	0.867808	39.9935	8.80412	-0.204637	-0.057423	7.54248	0.658567	0.254962	2020-02-25 01:11:41
1200	200113-200331	Unrelated carbonate (178)	-4.221	25.26	3.83314	12.9475	16.5501	26.0085	37.5247	-0.819629	38.5935	7.44613	-0.180147	-0.052752	7.50927	0.68334	0.260114	2020-02-25 06:28:59
1305	200113-200331	ETH-2	-4.221	25.26	-5.44919	-5.04134	-11.1964	-10.2676	-8.27302	-10.1327	20.0241	-10.5665	-0.653182	-0.212568	7.47517	0.205656	0.09632	2020-02-25 12:17:57
1382	200113-200331	Unrelated carbonate (370)	-4.221	25.26	-0.732916	4.02776	2.9624	8.07209	13.0431	-5.39886	29.3858	-1.48544	-0.237532	0.000321	5.85836	0.625479	0.317638	2020-02-25 16:20:12
1146	200113-200331	1000C	-4.221	25.26	-17.7154	-8.12533	-26.9142	-16.5156	-27.3504	-23.2069	16.8653	-13.6305	-0.818537	-0.336582	7.38248	0.038675	-0.032978	2020-02-25 19:41:17
1391	200113-200331	Unrelated carbonate (372)	-4.221	25.26	0.084122	5.29844	5.02861	10.6949	18.7753	-4.56749	30.6972	-0.213452	-0.26622	0.06925	8.16036	0.596486	0.389649	2020-02-25 21:57:31
1163	200113-200331	Unrelated carbonate (019)	-4.221	25.26	-1.25395	5.64041	3.9443	11.3605	15.3719	-6.01895	31.0537	0.132401	-0.298691	0.047358	5.55512	0.563688	0.36662	2020-02-26 07:36:17
1169	200113-200331	Unrelated carbonate (020)	-4.221	25.26	-3.02785	4.45464	1.00307	8.89984	12.3588	-7.88236	29.8324	-1.0523	-0.238569	-0.029062	6.80419	0.624461	0.28676	2020-02-26 09:52:12
1264	200113-200331	ETH-1	-4.221	25.26	6.41007	11.568	17.407	23.0757	35.8474	2.00225	37.1618	6.05736	-0.642443	-0.189652	5.82577	0.216245	0.116703	2020-02-26 17:34:24
1147	200113-200331	1000C	-4.221	25.26	-0.066067	-1.41128	-2.29111	-3.14673	1.39996	-4.47964	23.7631	-6.93952	-0.836688	-0.327089	4.25372	0.020071	-0.024376	2020-02-26 19:55:34
1468	200113-200331	Unrelated carbonate (431)	-4.221	25.26	-2.3814	7.19588	4.32554	14.4094	16.93	-7.28894	32.6639	1.6943	-0.272991	-0.033703	5.25406	0.589666	0.28125	2020-02-26 23:00:34
1451	200113-200331	Unrelated carbonate (423)	-4.221	25.26	-6.85644	7.92244	0.391969	15.8673	13.3411	-12.1277	33.4253	2.43284	-0.266786	-0.039838	5.09487	0.595964	0.274636	2020-02-27 03:26:28
1306	200113-200331	ETH-2	-4.221	25.26	-5.52151	-5.13593	-11.3497	-10.4278	-10.5354	-10.2069	19.9265	-10.6611	-0.639769	-0.184262	5.44257	0.219085	0.126385	2020-02-27 10:02:31
1191	200113-200331	25C	-4.221	25.26	1.34632	36.4958	37.3617	74.3403	79.8639	-4.35951	62.9365	31.059	0.055379	0.015444	4.98477	0.921361	0.325308	2020-02-27 16:34:15
1342	200113-200331	ETH-3	-4.221	25.26	6.14525	11.8188	17.7818	23.728	34.3822	1.70823	37.4217	6.30941	-0.246647	-0.048206	4.19541	0.616229	0.264843	2020-02-28 01:58:31
1222	200113-200331	Unrelated carbonate (204)	-4.221	25.26	6.35734	14.6881	20.8748	29.5679	42.884	1.83021	40.3865	9.1853	-0.213772	-0.023242	6.60475	0.649448	0.290257	2020-02-28 06:25:25
1441	200113-200331	Unrelated carbonate (422)	-4.221	25.26	6.05143	14.038	19.8823	28.2112	39.1063	1.52529	39.7154	8.53435	-0.242787	-0.060261	4.54768	0.620133	0.251572	2020-02-28 12:58:30
1148	200113-200331	1000C	-4.221	25.26	6.4281	10.7583	16.4279	21.3145	32.8605	2.0516	36.3249	5.24555	-0.836219	-0.310953	4.48586	0.020304	-0.010512	2020-02-28 18:28:33
1265	200113-200331	ETH-1	-4.221	25.26	6.4678	11.4976	17.3826	22.8951	32.1214	2.06693	37.0889	5.98661	-0.657185	-0.226978	2.28372	0.201263	0.077342	2020-02-29 07:11:41
1343	200113-200331	ETH-3	-4.221	25.26	6.16389	11.8457	17.8218	23.8076	36.7112	1.72727	37.4494	6.33628	-0.252475	-0.023525	6.38416	0.61037	0.290616	2020-02-29 11:20:50
1344	200113-200331	ETH-3	-4.221	25.26	6.16258	11.8777	17.8439	23.8357	35.7078	1.72467	37.4825	6.36841	-0.260599	-0.059428	5.34889	0.602163	0.252929	2020-02-29 12:14:49
1345	200113-200331	ETH-3	-4.221	25.26	6.17064	11.8622	17.8441	23.8776	36.6859	1.73392	37.4664	6.35278	-0.25349	0.012301	6.32021	0.609356	0.328149	2020-02-29 18:50:06
1307	200113-200331	ETH-2	-4.221	25.26	-5.44609	-5.13364	-11.2853	-10.4764	-10.9724	-10.1259	19.9287	-10.659	-0.655125	-0.23798	4.91279	0.203436	0.070404	2020-03-01 06:14:32
1417	200113-200331	Unrelated carbonate (400)	-4.221	25.26	2.95272	12.5517	15.2348	25.1458	33.1284	-1.75168	38.1866	7.05137	-0.18537	-0.112387	4.95027	0.67825	0.197119	2020-03-01 10:41:33
1346	200113-200331	ETH-3	-4.221	25.26	6.11788	11.8503	17.7993	23.8353	43.556	1.67763	37.4542	6.34096	-0.231892	-0.005462	13.0691	0.63121	0.309459	2020-03-02 14:48:29
1192	200113-200331	25C	-4.221	25.26	0.013703	-3.2204	-3.08804	-6.38248	1.88808	-4.3265	21.8933	-8.75332	0.064472	0.048259	8.24431	0.930956	0.370214	2020-03-02 19:42:17
1232	200113-200331	Unrelated carbonate (206)	-4.221	25.26	5.41377	14.1446	19.3649	28.4165	42.3277	0.83571	39.827	8.64259	-0.199331	-0.070694	8.13493	0.664141	0.240303	2020-03-02 22:46:50
1201	200113-200331	Unrelated carbonate (178)	-4.221	25.26	3.8235	12.9089	16.4881	25.9322	35.556	-0.82857	38.5536	7.40742	-0.19369	-0.050833	5.68318	0.669865	0.261482	2020-03-03 02:24:18
1266	200113-200331	ETH-1	-4.221	25.26	6.42681	11.516	17.3671	22.9761	34.2325	2.02218	37.108	6.00514	-0.648291	-0.184185	4.34146	0.21017	0.121992	2020-03-03 05:29:03
1214	200113-200331	Unrelated carbonate (179)	-4.221	25.26	3.95818	13.0128	16.7151	26.1631	38.4129	-0.687596	38.6608	7.51132	-0.20965	-0.030977	8.11017	0.65374	0.28223	2020-03-03 09:20:49
1223	200113-200331	Unrelated carbonate (204)	-4.221	25.26	6.34849	14.7349	20.8917	29.6586	43.1099	1.81896	40.4349	9.23226	-0.23353	-0.02751	6.74098	0.629584	0.285301	2020-03-03 15:33:27
1149	200113-200331	1000C	-4.221	25.26	-17.7194	-8.18901	-26.9836	-16.6477	-27.8926	-23.2089	16.7995	-13.6944	-0.822489	-0.342541	6.95229	0.034111	-0.038022	2020-03-03 20:16:20
1308	200113-200331	ETH-2	-4.221	25.26	-5.5069	-5.26671	-11.4863	-10.6881	-11.1028	-10.1863	19.7913	-10.7923	-0.663796	-0.184438	5.1099	0.194539	0.126973	2020-03-03 22:31:19
1375	200113-200331	Unrelated carbonate (369)	-4.221	25.26	7.90953	13.3395	21.1337	26.7714	41.1529	3.54905	38.9891	7.82986	-0.242562	-0.083315	5.91027	0.620471	0.227114	2020-03-04 04:17:49
1347	200113-200331	ETH-3	-4.221	25.26	6.15719	11.8627	17.8304	23.7829	36.3275	1.71944	37.4669	6.35331	-0.253716	-0.081181	5.98565	0.609205	0.229811	2020-03-04 13:23:20
1150	200113-200331	1000C	-4.221	25.26	-0.022047	-1.38208	-2.20441	-3.06808	2.45818	-4.43339	23.7932	-6.91035	-0.823961	-0.306671	5.21005	0.032476	-0.00243	2020-03-04 16:29:06
1408	200113-200331	Unrelated carbonate (399)	-4.221	25.26	6.25694	-0.630752	5.6497	-1.29342	11.1478	2.29018	24.5551	-6.17134	-0.179696	-0.032302	5.69726	0.684116	0.285211	2020-03-05 02:26:45
1398	200113-200331	Unrelated carbonate (398)	-4.221	25.26	10.0838	-7.57507	2.68468	-15.1474	2.06362	6.66382	17.3694	-13.1415	-0.189667	-0.05538	6.3404	0.674043	0.263337	2020-03-05 06:36:34
1267	200113-200331	ETH-1	-4.221	25.26	6.46284	11.4382	17.3282	22.8142	35.7308	2.06379	37.0276	5.92715	-0.647854	-0.18877	5.90993	0.21053	0.116981	2020-03-05 07:48:57
1462	200113-200331	Unrelated carbonate (430)	-4.221	25.26	-3.74639	7.66709	3.38592	15.3038	18.3093	-8.77413	33.1541	2.16978	-0.255984	-0.087831	7.16199	0.606966	0.224172	2020-03-05 15:39:26
1458	200113-200331	Unrelated carbonate (424)	-4.221	25.26	-6.64769	9.30131	1.95555	18.6485	17.2626	-11.9543	34.8498	3.81468	-0.265742	-0.039961	6.05259	0.597101	0.273824	2020-03-05 16:27:24
1193	200113-200331	25C	-4.221	25.26	-33.8761	8.71532	-26.6329	17.508	-13.145	-41.2102	34.3079	3.28904	0.055985	0.00103	6.52215	0.922633	0.317031	2020-03-05 22:30:06
1309	200113-200331	ETH-2	-4.221	25.26	-5.53757	-5.22382	-11.4701	-10.6401	-10.41	-10.2209	19.8357	-10.7492	-0.65799	-0.222161	5.76192	0.200282	0.087744	2020-03-06 02:40:16
1386	200113-200331	Unrelated carbonate (371)	-4.221	25.26	-4.05788	3.64135	-0.86822	7.24924	8.6816	-8.95971	28.9943	-1.86528	-0.246837	-0.046434	5.8528	0.616242	0.269024	2020-03-06 07:37:07
1174	200113-200331	Unrelated carbonate (021)	-4.221	25.26	-1.37567	3.81169	2.04936	7.72773	15.1588	-6.08197	29.164	-1.7006	-0.272828	0.089127	9.07717	0.589944	0.411224	2020-03-06 11:15:46
1348	200113-200331	ETH-3	-4.221	25.26	6.11947	11.8265	17.7581	23.8348	47.8939	1.68022	37.4297	6.31714	-0.250887	0.041021	17.3255	0.612133	0.357819	2020-03-06 14:18:35
1151	200113-200331	1000C	-4.221	25.26	6.41745	12.9408	18.5859	25.779	42.7849	1.95942	38.5806	7.43353	-0.825219	-0.263135	9.85947	0.030995	0.038204	2020-03-06 21:33:20
1469	200113-200331	Unrelated carbonate (431)	-4.221	25.26	-2.47198	7.26733	4.32435	14.5911	22.2652	-7.38899	32.738	1.76614	-0.250231	0.003525	10.4849	0.612818	0.320136	2020-03-07 04:19:09
1392	200113-200331	Unrelated carbonate (372)	-4.221	25.26	0.076114	5.32945	5.04889	10.7969	19.7051	-4.57726	30.7292	-0.182348	-0.268104	0.108398	9.02792	0.594735	0.43092	2020-03-07 07:55:38
1268	200113-200331	ETH-1	-4.221	25.26	6.40971	11.4652	17.2961	22.905	38.8788	2.00567	37.0556	5.95427	-0.651189	-0.153254	8.9713	0.207064	0.153995	2020-03-07 11:50:38
1452	200113-200331	Unrelated carbonate (423)	-4.221	25.26	-6.83715	7.86707	0.343451	15.7375	18.0204	-12.1049	33.368	2.37728	-0.28133	-0.057688	9.82417	0.581358	0.255652	2020-03-07 17:06:01
1164	200113-200331	Unrelated carbonate (019)	-4.221	25.26	-1.35589	5.61728	3.80649	11.3669	18.1122	-6.1277	31.03	0.109441	-0.308034	0.0997	8.42418	0.554335	0.421696	2020-03-07 21:51:27
1233	200113-200331	Unrelated carbonate (206)	-4.221	25.26	5.41993	14.2962	19.5158	28.7547	44.182	0.836724	39.9837	8.79458	-0.204689	-0.040911	9.62516	0.658932	0.270723	2020-03-08 09:41:33
1349	200113-200331	ETH-3	-4.221	25.26	6.14611	11.8488	17.7903	23.8577	37.0196	1.70803	37.4526	6.33941	-0.268203	0.019375	6.69644	0.594656	0.334937	2020-03-08 12:44:55
1442	200113-200331	Unrelated carbonate (422)	-4.221	25.26	6.05817	14.0925	19.9401	28.31	42.8342	1.53053	39.7716	8.58889	-0.245764	-0.071488	8.03811	0.617374	0.238652	2020-03-08 16:38:29
1418	200113-200331	Unrelated carbonate (400)	-4.221	25.26	2.97804	12.614	15.3174	25.326	35.779	-1.72676	38.2509	7.11374	-0.190497	-0.059576	7.3797	0.673318	0.251722	2020-03-08 21:04:25
1202	200113-200331	Unrelated carbonate (178)	-4.221	25.26	3.91082	13.0237	16.6822	26.1299	38.8262	-0.738919	38.6721	7.52231	-0.203943	-0.084795	8.54085	0.659717	0.225061	2020-03-09 05:24:16
1224	200113-200331	Unrelated carbonate (204)	-4.221	25.26	6.33422	14.8034	20.9512	29.7642	43.2442	1.80109	40.5057	9.30096	-0.226969	-0.059883	6.75228	0.63642	0.250452	2020-03-09 09:50:40
1310	200113-200331	ETH-2	-4.221	25.26	-5.52097	-5.27548	-11.4909	-10.6666	-8.93941	-10.2011	19.7822	-10.801	-0.6452	-0.145087	7.3414	0.213022	0.169244	2020-03-09 15:15:44
1194	200113-200331	25C	-4.221	25.26	0.485267	8.83665	9.24599	17.7746	25.6782	-4.26733	34.3529	3.33266	0.053398	0.022804	7.5775	0.920245	0.339674	2020-03-09 22:34:25
1350	200113-200331	ETH-3	-4.221	25.26	6.17472	11.834	17.8367	23.7701	38.7774	1.73934	37.4373	6.32455	-0.237601	-0.037077	8.40119	0.625675	0.275548	2020-03-10 07:27:18
1215	200113-200331	Unrelated carbonate (179)	-4.221	25.26	3.99344	13.0352	16.7793	26.1591	38.5143	-0.650507	38.6838	7.53364	-0.204506	-0.079041	8.12716	0.659185	0.230965	2020-03-10 08:25:09
1443	200113-200331	Unrelated carbonate (422)	-4.221	25.26	6.05781	13.9944	19.835	28.1037	40.4526	1.53377	39.6703	8.4906	-0.253366	-0.078725	5.92743	0.60973	0.23086	2020-03-10 15:50:51
1152	200113-200331	1000C	-4.221	25.26	-14.2407	-6.63445	-21.9268	-13.5511	-22.1737	-19.5263	18.398	-12.1437	-0.827059	-0.330713	5.96413	0.028813	-0.024851	2020-03-10 20:19:49
1351	200113-200331	ETH-3	-4.221	25.26	6.16094	11.8592	17.8252	23.8724	36.6181	1.7236	37.4633	6.3498	-0.259215	0.013161	6.2705	0.603816	0.328191	2020-03-11 00:27:45
1399	200113-200331	Unrelated carbonate (398)	-4.221	25.26	10.0797	-7.60216	2.64703	-15.174	2.86708	6.66045	17.3415	-13.1686	-0.196225	-0.027804	7.20564	0.667571	0.293637	2020-03-11 01:22:41
1409	200113-200331	Unrelated carbonate (399)	-4.221	25.26	6.2659	-0.704608	5.57766	-1.43143	12.085	2.30256	24.4787	-6.24539	-0.18785	-0.022688	6.76607	0.676063	0.296048	2020-03-11 07:26:15
1269	200113-200331	ETH-1	-4.221	25.26	6.46705	11.4639	17.3603	22.8315	37.766	2.06737	37.0541	5.95283	-0.645518	-0.22251	7.83187	0.212656	0.080894	2020-03-11 11:59:30
1376	200113-200331	Unrelated carbonate (369)	-4.221	25.26	7.94022	13.3412	21.1448	26.769	42.6069	3.58198	38.9908	7.83142	-0.264695	-0.088848	7.27924	0.598299	0.220349	2020-03-11 16:18:31
1153	200113-200331	1000C	-4.221	25.26	-0.043386	-1.47047	-2.32165	-3.22994	0.628551	-4.45304	23.7019	-6.9989	-0.832425	-0.292033	3.57275	0.023308	0.013685	2020-03-11 20:28:25
1368	200113-200331	Unrelated carbonate (336)	-4.221	25.26	7.2249	12.8897	19.9759	25.9466	42.1599	2.82953	38.5259	7.3805	-0.239624	0.001006	8.49194	0.623698	0.314837	2020-03-12 00:39:00
1311	200113-200331	ETH-2	-4.221	25.26	-5.3619	-5.06592	-11.1226	-10.2431	-10.2416	-10.0379	19.9984	-10.5913	-0.644795	-0.138336	5.4301	0.21327	0.17673	2020-03-12 05:05:38
1419	200113-200331	Unrelated carbonate (400)	-4.221	25.26	3.00772	12.5449	15.2803	25.1213	35.1912	-1.69229	38.1794	7.04437	-0.190458	-0.12272	6.91129	0.673492	0.185046	2020-03-12 09:14:14
1444	200113-200331	Unrelated carbonate (422)	-4.221	25.26	6.04427	13.998	19.8226	28.1309	41.4545	1.51907	39.6741	8.49427	-0.25513	-0.059477	6.90346	0.608013	0.250742	2020-03-12 12:20:15
1195	200113-200331	25C	-4.221	25.26	0.024686	-3.0343	-2.91798	-6.01333	0.157917	-4.32162	22.0856	-8.56677	0.040154	0.046329	6.12219	0.907024	0.369792	2020-03-12 15:58:37
1352	200113-200331	ETH-3	-4.221	25.26	6.16567	11.8607	17.8278	23.8803	37.7131	1.72863	37.4649	6.35132	-0.263036	0.017874	7.3254	0.600011	0.332918	2020-03-12 20:05:30
1175	200113-200331	Unrelated carbonate (021)	-4.221	25.26	-1.32531	3.87649	2.15017	7.96246	14.2335	-6.03022	29.2309	-1.63575	-0.28772	0.192935	7.97542	0.574953	0.520524	2020-03-13 00:30:55
1387	200113-200331	Unrelated carbonate (371)	-4.221	25.26	-4.09983	3.67335	-0.865528	7.34115	26.3842	-9.006	29.0274	-1.83312	-0.232029	-0.01894	23.4876	0.631358	0.298158	2020-03-13 04:56:03
1270	200113-200331	ETH-1	-4.221	25.26	6.43932	11.4074	17.2791	22.8044	45.9366	2.03964	36.9957	5.89623	-0.641995	-0.137287	15.9082	0.216135	0.170152	2020-03-13 10:44:46
1393	200113-200331	Unrelated carbonate (372)	-4.221	25.26	0.137197	5.26658	5.03214	10.6461	18.803	-4.50924	30.6641	-0.245509	-0.286303	0.08434	8.19357	0.576408	0.405852	2020-03-13 14:43:07
1463	200113-200331	Unrelated carbonate (430)	-4.221	25.26	-3.53265	7.67483	3.63525	15.3767	25.2465	-8.54458	33.1616	2.17706	-0.236454	-0.031418	13.776	0.626906	0.283119	2020-03-13 17:08:40
1154	200113-200331	1000C	-4.221	25.26	6.31701	10.7277	16.2869	21.3322	38.4897	1.93328	36.2936	5.21515	-0.831364	-0.233217	10.1393	0.024253	0.069688	2020-03-13 20:45:53
1271	200113-200331	ETH-1	-4.221	25.26	6.40675	11.3844	17.2207	22.745	38.2834	2.00547	36.9721	5.87335	-0.643721	-0.150067	8.55439	0.214353	0.156657	2020-03-14 06:28:56
1474	200113-200331	Unrelated carbonate (503)	-4.221	25.26	5.20711	11.219	16.1745	22.5329	40.142	0.721671	36.8039	5.71018	-0.281655	-0.030157	11.9701	0.581183	0.282642	2020-03-14 12:00:21
1234	200113-200331	Unrelated carbonate (206)	-4.221	25.26	5.40186	14.1751	19.3894	28.4596	46.0692	0.821773	39.8585	8.67319	-0.192668	-0.088953	11.7067	0.671369	0.219375	2020-03-14 14:18:44
1312	200113-200331	ETH-2	-4.221	25.26	-5.42403	-5.02613	-11.1506	-10.195	-7.12497	-10.1062	20.0397	-10.5513	-0.648	-0.169738	8.58396	0.209848	0.144254	2020-03-14 19:18:04
1203	200113-200331	Unrelated carbonate (178)	-4.221	25.26	3.76688	12.801	16.3253	25.6929	38.905	-0.885468	38.4423	7.29938	-0.190955	-0.070995	9.20748	0.673105	0.238883	2020-03-15 00:33:29
1216	200113-200331	Unrelated carbonate (179)	-4.221	25.26	3.83628	12.7558	16.3476	25.675	38.8243	-0.809172	38.3955	7.25399	-0.196512	0.000593	9.14305	0.667482	0.314065	2020-03-15 05:16:18
1353	200113-200331	ETH-3	-4.221	25.26	6.14576	11.8442	17.7992	23.8345	40.1315	1.70783	37.4479	6.33482	-0.254625	0.005682	9.72663	0.608607	0.319863	2020-03-15 09:07:54
1225	200113-200331	Unrelated carbonate (204)	-4.221	25.26	6.31566	14.626	20.7627	29.4385	43.398	1.78768	40.3225	9.12321	-0.220757	-0.026685	7.26631	0.642953	0.284383	2020-03-15 10:18:17
1475	200113-200331	Unrelated carbonate (503)	-4.221	25.26	5.19813	11.2313	16.1911	22.5487	37.7151	0.711553	36.8167	5.72259	-0.268066	-0.039171	9.59428	0.594988	0.273038	2020-03-15 17:42:40
1272	200113-200331	ETH-1	-4.221	25.26	6.45651	11.422	17.2989	22.822	37.1314	2.05759	37.0108	5.91085	-0.654359	-0.14896	7.30884	0.203499	0.157605	2020-03-15 21:36:02
1235	200113-200331	Unrelated carbonate (206)	-4.221	25.26	5.42665	14.2502	19.486	28.5697	44.4137	0.845653	39.9362	8.74849	-0.196237	-0.130103	9.93196	0.66782	0.17587	2020-03-15 22:45:04
1204	200113-200331	Unrelated carbonate (178)	-4.221	25.26	3.81765	12.9213	16.4934	25.948	36.3165	-0.83532	38.5665	7.41986	-0.194444	-0.059922	6.40381	0.669626	0.250272	2020-03-16 06:08:41
1313	200113-200331	ETH-2	-4.221	25.26	-5.4602	-5.13678	-11.2898	-10.4339	-9.51779	-10.1409	19.9254	-10.6621	-0.64194	-0.188745	6.41219	0.215875	0.124678	2020-03-16 08:24:18
1400	200113-200331	Unrelated carbonate (398)	-4.221	25.26	10.011	-7.58454	2.5922	-15.1727	3.9754	6.58592	17.3598	-13.1508	-0.198231	-0.061968	8.35657	0.66571	0.259197	2020-03-16 14:48:53
1196	200113-200331	25C	-4.221	25.26	-33.8944	8.64249	-26.7262	17.372	-11.3171	-41.2271	34.2327	3.21606	0.050521	0.011772	8.54978	0.917666	0.32786	2020-03-16 16:06:44
1410	200113-200331	Unrelated carbonate (399)	-4.221	25.26	6.24508	-0.716601	5.54547	-1.44513	10.8402	2.28062	24.4664	-6.25737	-0.186725	-0.012402	5.57373	0.677406	0.30761	2020-03-16 22:42:25
1354	200113-200331	ETH-3	-4.221	25.26	6.14437	11.7986	17.7516	23.735	38.2314	1.70802	37.4008	6.28912	-0.25565	-0.001326	7.97288	0.607628	0.312325	2020-03-17 01:47:06
1226	200113-200331	Unrelated carbonate (204)	-4.221	25.26	6.33854	14.6772	20.8248	29.5354	44.4958	1.8104	40.3753	9.17442	-0.232942	-0.033365	8.20185	0.630677	0.27703	2020-03-17 04:04:24
1217	200113-200331	Unrelated carbonate (179)	-4.221	25.26	3.94577	12.9701	16.6783	26.0535	39.3179	-0.699365	38.6166	7.46851	-0.191708	-0.053465	9.08569	0.672456	0.25685	2020-03-17 11:55:20
1273	200113-200331	ETH-1	-4.221	25.26	6.45318	11.4578	17.3335	22.8852	36.537	2.05268	37.0478	5.94675	-0.651731	-0.157994	6.66507	0.206079	0.147877	2020-03-17 14:52:38
1155	200113-200331	1000C	-4.221	25.26	-15.0693	-7.00988	-23.1549	-14.3229	-24.2965	-20.4033	18.0119	-12.5182	-0.843963	-0.357431	5.42733	0.010858	-0.051188	2020-03-17 19:32:08
1314	200113-200331	ETH-2	-4.221	25.26	-5.48133	-5.10652	-11.283	-10.3599	-9.3775	-10.1648	19.9568	-10.6317	-0.643085	-0.174794	6.51737	0.214603	0.139647	2020-03-18 07:11:28
1445	200113-200331	Unrelated carbonate (422)	-4.221	25.26	5.95462	13.8677	19.5969	27.8811	39.1702	1.42749	39.5396	8.36377	-0.258118	-0.045246	5.04427	0.605176	0.264862	2020-03-18 10:16:26
1420	200113-200331	Unrelated carbonate (400)	-4.221	25.26	2.98523	12.5771	15.2934	25.2544	36.8743	-1.71766	38.2127	7.0767	-0.18562	-0.056435	8.50956	0.678659	0.253833	2020-03-18 15:26:20
1156	200113-200331	1000C	-4.221	25.26	-0.03292	-1.67417	-2.49905	-3.64881	0.869637	-4.43421	23.4914	-7.20314	-0.820458	-0.304293	4.2059	0.034779	0.001717	2020-03-18 20:08:34
1355	200113-200331	ETH-3	-4.221	25.26	6.14941	11.8611	17.8235	23.8408	40.4154	1.71113	37.4653	6.35175	-0.250913	-0.021462	9.96521	0.612486	0.290951	2020-03-19 03:46:27
1453	200113-200331	Unrelated carbonate (423)	-4.221	25.26	-6.90218	7.90779	0.353116	15.8268	15.2795	-12.1763	33.4102	2.41824	-0.243806	-0.050555	7.09573	0.619548	0.262709	2020-03-19 07:57:19
1459	200113-200331	Unrelated carbonate (424)	-4.221	25.26	-6.63908	9.1364	1.82437	18.2754	16.7781	-11.9389	34.6794	3.64933	-0.245006	-0.079458	5.88698	0.618348	0.231602	2020-03-19 10:43:35
1197	200113-200331	25C	-4.221	25.26	1.31287	36.5291	37.3524	74.4254	84.7889	-4.39669	62.9709	31.0924	0.049382	0.030565	9.54061	0.917228	0.330532	2020-03-19 18:20:10
1274	200113-200331	ETH-1	-4.221	25.26	6.4385	11.417	17.2798	22.7948	36.8262	2.03841	37.0057	5.90588	-0.649851	-0.165645	7.0414	0.207901	0.139642	2020-03-19 19:16:11
1170	200113-200331	Unrelated carbonate (020)	-4.221	25.26	-3.02362	4.40465	0.953992	8.72508	10.4859	-7.87595	29.7807	-1.10243	-0.24305	-0.102747	5.03529	0.620335	0.209961	2020-03-19 23:24:35
1464	200113-200331	Unrelated carbonate (430)	-4.221	25.26	-3.65721	7.58707	3.40361	15.1481	17.2412	-8.67526	33.0712	2.08937	-0.25266	-0.082349	6.16653	0.610615	0.229461	2020-03-20 04:23:47
1315	200113-200331	ETH-2	-4.221	25.26	-5.53363	-5.22636	-11.4697	-10.564	-9.93482	-10.2165	19.833	-10.7518	-0.659236	-0.140111	6.24565	0.198082	0.176568	2020-03-20 09:37:50
1157	200113-200331	1000C	-4.221	25.26	6.38457	10.7462	16.3732	21.2903	30.8004	2.00524	36.3125	5.23352	-0.833733	-0.310701	2.55217	0.021338	-0.012456	2020-03-20 18:27:29
1236	200113-200331	Unrelated carbonate (206)	-4.221	25.26	5.46171	14.2623	19.522	28.6398	41.4925	0.882904	39.9485	8.76048	-0.208546	-0.085675	7.04627	0.655534	0.22179	2020-03-21 03:03:09
1356	200113-200331	ETH-3	-4.221	25.26	6.15634	11.8345	17.7976	23.8192	37.8623	1.71957	37.4379	6.3251	-0.257654	0.009956	7.53142	0.605709	0.323776	2020-03-21 06:56:01
1218	200113-200331	Unrelated carbonate (179)	-4.221	25.26	3.99067	12.9869	16.7286	26.0759	36.6221	-0.651705	38.6339	7.48526	-0.204678	-0.064782	6.38745	0.659445	0.244489	2020-03-21 12:10:32
1205	200113-200331	Unrelated carbonate (178)	-4.221	25.26	3.83392	12.8575	16.4501	25.7824	37.7968	-0.815467	38.5005	7.35591	-0.191916	-0.095381	7.94862	0.672397	0.212391	2020-03-21 16:06:34
1275	200113-200331	ETH-1	-4.221	25.26	6.46266	11.4535	17.3249	22.8512	35.7175	2.06304	37.0433	5.94242	-0.665773	-0.182684	5.86751	0.191673	0.121513	2020-03-21 20:30:46
1377	200113-200331	Unrelated carbonate (369)	-4.221	25.26	7.95503	13.2609	21.0909	26.6143	41.446	3.60088	38.9078	7.75096	-0.254775	-0.081138	6.29847	0.608688	0.227047	2020-03-21 23:35:54
1401	200113-200331	Unrelated carbonate (398)	-4.221	25.26	10.0616	-7.58379	2.64556	-15.159	1.57423	6.64028	17.3605	-13.1502	-0.197391	-0.049584	5.88982	0.666718	0.273504	2020-03-22 04:00:54
1316	200113-200331	ETH-2	-4.221	25.26	-5.46819	-5.22263	-11.3926	-10.5977	-9.00687	-10.1463	19.8367	-10.7482	-0.652788	-0.181643	7.11072	0.204508	0.133258	2020-03-22 07:36:30
1369	200113-200331	Unrelated carbonate (336)	-4.221	25.26	7.18739	12.8029	19.8458	25.7278	41.471	2.7924	38.4362	7.29352	-0.244378	-0.040744	8.03515	0.619243	0.269718	2020-03-22 11:30:45
1227	200113-200331	Unrelated carbonate (204)	-4.221	25.26	6.35578	14.6562	20.8334	29.4653	47.2534	1.82971	40.3536	9.15339	-0.22191	-0.06019	10.8862	0.642059	0.248039	2020-03-23 01:54:32
1276	200113-200331	ETH-1	-4.221	25.26	6.36507	11.2921	17.0718	22.5614	37.15	1.96407	36.8768	5.78085	-0.657625	-0.146949	7.67871	0.199885	0.159042	2020-03-23 07:46:56
1476	200113-200331	Unrelated carbonate (503)	-4.221	25.26	5.20516	11.2	16.1529	22.4595	37.2139	0.720276	36.7843	5.69113	-0.282411	-0.064404	9.16068	0.580625	0.24584	2020-03-23 12:26:31
1206	200113-200331	Unrelated carbonate (178)	-4.221	25.26	3.8319	12.8672	16.4565	25.888	39.9728	-0.817994	38.5106	7.36563	-0.192987	-0.011665	10.0451	0.671383	0.300141	2020-03-23 16:52:46
1317	200113-200331	ETH-2	-4.221	25.26	-5.42527	-5.14397	-11.2802	-10.459	-12.6158	-10.1031	19.9179	-10.6694	-0.66134	-0.199582	3.24103	0.195753	0.114573	2020-03-23 21:33:20
1237	200113-200331	Unrelated carbonate (206)	-4.221	25.26	5.3986	14.1294	19.3117	28.428	43.6895	0.819951	39.8113	8.6274	-0.221243	-0.029574	9.49807	0.642756	0.280417	2020-03-24 01:59:59
1357	200113-200331	ETH-3	-4.221	25.26	6.14158	11.8372	17.7769	23.8439	38.3388	1.70359	37.4407	6.32781	-0.265445	0.02879	8.00453	0.597883	0.343289	2020-03-24 10:01:17
1477	200113-200331	Unrelated carbonate (503)	-4.221	25.26	5.21027	11.2457	16.2274	22.5437	33.2152	0.724078	36.8316	5.73698	-0.258865	-0.072495	5.17529	0.604549	0.237208	2020-03-24 16:07:37
1158	200113-200331	1000C	-4.221	25.26	-14.9351	-7.09177	-23.0757	-14.4159	-27.0983	-20.256	17.927	-12.6006	-0.822451	-0.286795	2.55703	0.032025	0.024352	2020-03-24 20:36:55
1207	200113-200331	Unrelated carbonate (178)	-4.221	25.26	3.84472	12.8942	16.4986	25.9182	37.6334	-0.805216	38.5384	7.39267	-0.190931	-0.035491	7.70655	0.673519	0.274932	2020-03-25 01:36:55
1277	200113-200331	ETH-1	-4.221	25.26	6.4284	11.4272	17.2799	22.7934	35.7745	2.02717	37.0163	5.91616	-0.649331	-0.18729	6.01064	0.208228	0.11635	2020-03-25 05:45:18
1208	200113-200331	Unrelated carbonate (178)	-4.221	25.26	3.83236	12.9074	16.4882	25.9522	34.451	-0.818995	38.5521	7.40597	-0.201338	-0.028509	4.60335	0.662971	0.282212	2020-03-25 10:10:46
1478	200113-200331	Unrelated carbonate (503)	-4.221	25.26	5.17929	11.2956	16.2192	22.6244	35.1011	0.688919	36.8832	5.78709	-0.283658	-0.092294	6.94542	0.579407	0.216261	2020-03-25 14:47:24
1318	200113-200331	ETH-2	-4.221	25.26	-5.4666	-5.18975	-11.358	-10.572	-10.8421	-10.1458	19.8707	-10.7152	-0.651929	-0.221778	5.17866	0.205187	0.091599	2020-03-25 18:31:54
1402	200113-200331	Unrelated carbonate (398)	-4.221	25.26	9.99323	-7.48077	2.66816	-14.9432	1.34237	6.56295	17.4671	-13.0467	-0.207169	-0.03815	5.5242	0.656888	0.28627	2020-03-25 22:57:34
1411	200113-200331	Unrelated carbonate (399)	-4.221	25.26	6.33098	-0.786027	5.57332	-1.60088	9.93884	2.37557	24.3944	-6.32716	-0.178747	-0.029431	4.72286	0.685789	0.290809	2020-03-26 05:18:50
1358	200113-200331	ETH-3	-4.221	25.26	6.14448	11.8157	17.7615	23.7557	35.0387	1.70751	37.4184	6.30626	-0.262686	-0.014868	4.83975	0.60074	0.29721	2020-03-26 09:26:17
1446	200113-200331	Unrelated carbonate (422)	-4.221	25.26	6.01311	13.9034	19.704	27.9898	40.3935	1.48906	39.5763	8.39943	-0.247762	-0.009965	6.09543	0.615925	0.300845	2020-03-26 13:18:40
1421	200113-200331	Unrelated carbonate (400)	-4.221	25.26	3.01327	12.5664	15.3114	25.1743	32.4487	-1.68711	38.2016	7.06598	-0.186448	-0.113564	4.19581	0.678126	0.192862	2020-03-26 17:56:57
1278	200113-200331	ETH-1	-4.221	25.26	6.44296	11.458	17.3225	22.8533	35.2002	2.04168	37.048	5.94695	-0.652259	-0.189437	5.37733	0.205181	0.113867	2020-03-26 23:49:32
1238	200113-200331	Unrelated carbonate (206)	-4.221	25.26	5.44861	14.3012	19.5547	28.7228	41.8543	0.867379	39.9888	8.79953	-0.200787	-0.081749	7.33414	0.663643	0.224997	2020-03-27 04:47:10
1228	200113-200331	Unrelated carbonate (204)	-4.221	25.26	6.3057	14.6378	20.7471	29.4611	42.4068	1.77654	40.3346	9.13501	-0.237211	-0.027871	6.29716	0.626681	0.281368	2020-03-27 10:49:16
1319	200113-200331	ETH-2	-4.221	25.26	-5.45865	-5.19288	-11.3582	-10.5527	-13.0412	-10.1372	19.8675	-10.7184	-0.657287	-0.196012	2.94159	0.19963	0.119018	2020-03-27 14:46:12
1209	200113-200331	Unrelated carbonate (178)	-4.221	25.26	3.80251	12.8556	16.4069	25.7986	36.8401	-0.849175	38.4986	7.35407	-0.200299	-0.075862	7.05673	0.664117	0.232164	2020-03-27 18:46:30
1479	200113-200331	Unrelated carbonate (503)	-4.221	25.26	5.20873	11.2556	16.2267	22.5864	34.7708	0.722053	36.8418	5.74692	-0.26761	-0.050322	6.67088	0.595762	0.260181	2020-03-28 03:21:43
1359	200113-200331	ETH-3	-4.221	25.26	6.13931	11.861	17.8122	23.8483	37.6432	1.70027	37.4652	6.35166	-0.251571	-0.013964	7.28512	0.612081	0.297941	2020-03-28 05:53:01
1403	200113-200331	Unrelated carbonate (398)	-4.221	25.26	10.0203	-7.3182	2.86239	-14.6361	2.84183	6.58601	17.6351	-12.8838	-0.202202	-0.053976	6.67703	0.662002	0.270086	2020-03-28 12:27:39
1412	200113-200331	Unrelated carbonate (399)	-4.221	25.26	6.33508	-0.656423	5.69214	-1.3568	10.7215	2.37516	24.5284	-6.19725	-0.192332	-0.044389	5.24088	0.672076	0.275276	2020-03-28 16:08:05
1279	200113-200331	ETH-1	-4.221	25.26	6.45401	11.3768	17.2552	22.7226	35.5507	2.05657	36.9642	5.8656	-0.650886	-0.156856	5.86451	0.206498	0.147985	2020-03-28 19:12:24
1229	200113-200331	Unrelated carbonate (204)	-4.221	25.26	6.3472	14.6938	20.8626	29.5868	44.5144	1.81909	40.3924	9.19106	-0.220876	-0.016214	8.17807	0.643332	0.293336	2020-03-28 22:47:52
1219	200113-200331	Unrelated carbonate (179)	-4.221	25.26	3.84719	12.8849	16.4822	25.9004	37.5191	-0.802214	38.5288	7.38336	-0.200634	-0.034566	7.61112	0.663832	0.275391	2020-03-29 03:40:34
1320	200113-200331	ETH-2	-4.221	25.26	-5.39817	-4.96833	-11.0642	-10.0996	-10.2546	-10.0805	20.0994	-10.4934	-0.644627	-0.189572	5.26221	0.212379	0.125952	2020-03-29 08:54:18
1422	200113-200331	Unrelated carbonate (400)	-4.221	25.26	2.97974	12.557	15.2559	25.2061	35.5409	-1.72282	38.192	7.05658	-0.197424	-0.063898	7.25772	0.667089	0.244747	2020-03-29 14:07:12
1447	200113-200331	Unrelated carbonate (422)	-4.221	25.26	6.03811	13.9808	19.8114	28.1349	41.2641	1.51308	39.6563	8.47701	-0.243137	-0.021607	6.75961	0.62073	0.288094	2020-03-29 16:23:09
1360	200113-200331	ETH-3	-4.221	25.26	6.15465	11.8758	17.8467	23.8517	38.2938	1.71622	37.4805	6.36649	-0.247854	-0.039937	7.87132	0.615913	0.270428	2020-03-29 21:38:51
1239	200113-200331	Unrelated carbonate (206)	-4.221	25.26	5.4565	14.2864	19.5324	28.7356	42.9529	0.876407	39.9735	8.7847	-0.216456	-0.040177	8.41675	0.647847	0.268267	2020-03-30 01:13:45
1480	200113-200331	Unrelated carbonate (503)	-4.221	25.26	5.21128	11.2478	16.2134	22.5406	36.6759	0.725087	36.8337	5.7391	-0.275694	-0.079769	8.5368	0.587612	0.228986	2020-03-30 07:01:34
1280	200113-200331	ETH-1	-4.221	25.26	6.46244	11.5071	17.3781	22.9764	36.7983	2.06081	37.0988	5.99619	-0.665345	-0.166331	6.81241	0.191733	0.137721	2020-03-30 09:50:01
1362	200113-200331	Unrelated carbonate (302)	-4.221	25.26	2.61231	11.3514	13.6116	22.7239	32.4441	-2.07331	36.9469	5.84884	-0.269117	-0.105391	6.9923	0.594261	0.201917	2020-03-30 12:23:24
1321	200113-200331	ETH-2	-4.221	25.26	-5.51186	-5.27442	-11.4884	-10.7059	-11.7486	-10.1913	19.7833	-10.8	-0.653165	-0.186931	4.47413	0.203595	0.129257	2020-03-30 21:01:12
1470	200113-200331	Unrelated carbonate (433)	-4.221	25.26	5.69464	15.5359	21.0049	31.2547	47.3799	1.08632	41.2642	10.0367	-0.22787	-0.056649	9.99528	0.636312	0.24979	2020-03-31 06:07:32
1361	200113-200331	ETH-3	-4.221	25.26	6.09541	11.7829	17.6825	23.6729	33.8927	1.65596	37.3847	6.2735	-0.258199	-0.03101	3.84322	0.605441	0.279744	2020-03-31 12:29:23
1198	200113-200331	25C	-4.221	25.26	-33.8612	8.93549	-26.4205	17.9812	-15.7035	-41.2023	34.5354	3.50973	0.04376	0.029509	3.46592	0.911528	0.345675	2020-03-31 20:59:02
1748	200401-200605	Unrelated carbonate (434)	-4.221	25.26	5.57294	15.2275	20.5843	30.7072	45.5835	0.964939	40.9639	9.74542	-0.21642	0.019773	8.9951	0.641877	0.318941	2020-04-01 00:55:25
1769	200401-200605	Unrelated carbonate (438)	-4.221	25.26	6.09714	15.3548	21.26	30.9118	47.9713	1.52108	41.0936	9.87118	-0.215518	-0.032548	10.4887	0.642611	0.264349	2020-04-01 07:31:07
1579	200401-200605	ETH-1	-4.221	25.26	6.46441	11.4262	17.3145	22.8071	37.2613	2.0585	37.0548	5.95353	-0.651278	-0.171881	7.41828	0.204273	0.127845	2020-04-01 11:58:11
1778	200401-200605	Unrelated carbonate (439)	-4.221	25.26	5.42757	15.2372	20.4373	30.6779	46.0224	0.80906	40.9742	9.75541	-0.220736	-0.027775	9.55525	0.637781	0.269715	2020-04-01 13:06:30
1707	200401-200605	Unrelated carbonate (304)	-4.221	25.26	5.70671	11.5524	17.048	23.2091	36.6105	1.24322	37.1863	6.08105	-0.259158	-0.02844	7.34754	0.600285	0.276755	2020-04-01 20:24:22
1481	200401-200605	1000C	-4.221	25.26	-0.055973	-1.51515	-2.38994	-3.37126	-2.37705	-4.43956	23.7685	-6.93428	-0.843883	-0.344299	0.659715	0.017124	-0.024462	2020-04-02 00:03:54
1613	200401-200605	ETH-2	-4.221	25.26	-5.514	-5.21248	-11.4326	-10.6066	-12.0853	-10.1418	19.981	-10.6083	-0.655795	-0.211061	4.01139	0.210215	0.121392	2020-04-02 03:05:08
1716	200401-200605	Unrelated carbonate (305)	-4.221	25.26	4.9697	10.032	14.7558	20.0923	32.0899	0.510711	35.6253	4.56685	-0.280313	-0.070862	6.70973	0.579936	0.235965	2020-04-02 06:57:20
1698	200401-200605	Unrelated carbonate (303)	-4.221	25.26	2.7774	11.1118	13.5469	22.2876	32.1662	-1.87452	36.7403	5.64844	-0.269884	-0.058206	7.01327	0.590948	0.246944	2020-04-02 12:42:48
1646	200401-200605	ETH-3	-4.221	25.26	6.13708	11.7883	17.7286	23.7761	37.9747	1.69498	37.4277	6.31524	-0.260763	0.059278	7.75162	0.598746	0.367534	2020-04-02 17:40:02
1681	200401-200605	Unrelated carbonate (301)	-4.221	25.26	4.62598	11.0595	15.4444	22.1657	34.6688	0.105132	36.6821	5.59204	-0.24872	-0.073847	7.57793	0.611762	0.230921	2020-04-02 19:55:27
1740	200401-200605	Unrelated carbonate (433)	-4.221	25.26	5.75649	15.658	21.2081	31.5694	47.1288	1.14549	41.406	10.1742	-0.210471	0.008081	9.4485	0.648422	0.306679	2020-04-03 01:43:06
1580	200401-200605	ETH-1	-4.221	25.26	6.4463	11.4098	17.2822	22.7258	34.9088	2.03973	37.038	5.93722	-0.648508	-0.218964	5.1848	0.207783	0.079837	2020-04-03 04:46:49
1708	200401-200605	Unrelated carbonate (304)	-4.221	25.26	5.69444	11.5264	17.0027	23.1364	37.1771	1.23104	37.1596	6.05518	-0.265883	-0.048177	7.96212	0.594088	0.256762	2020-04-03 08:23:35
1717	200401-200605	Unrelated carbonate (305)	-4.221	25.26	5.09225	10.245	15.1006	20.5279	33.2599	0.633977	35.8439	4.77897	-0.273662	-0.065713	7.30242	0.586952	0.24118	2020-04-03 13:54:53
1614	200401-200605	ETH-2	-4.221	25.26	-5.41555	-5.0692	-11.1856	-10.2699	-9.21314	-10.0418	20.128	-10.4656	-0.649642	-0.158841	6.53922	0.216542	0.174742	2020-04-03 17:04:31
1699	200401-200605	Unrelated carbonate (303)	-4.221	25.26	2.78078	11.0351	13.4949	22.1598	32.0456	-1.86807	36.6614	5.57194	-0.250077	-0.031513	7.04212	0.611418	0.275146	2020-04-04 01:54:45
1682	200401-200605	Unrelated carbonate (301)	-4.221	25.26	4.62864	10.9933	15.3915	22.0468	34.9246	0.110413	36.6141	5.52602	-0.239132	-0.059264	7.95396	0.621881	0.246525	2020-04-04 06:20:50
1647	200401-200605	ETH-3	-4.221	25.26	6.14123	11.8038	17.7527	23.7366	38.5218	1.69884	37.4436	6.33067	-0.256454	-0.009952	8.24802	0.60367	0.29606	2020-04-04 10:46:06
1749	200401-200605	Unrelated carbonate (434)	-4.221	25.26	5.55736	15.2586	20.595	30.7443	48.1452	0.947123	40.996	9.77652	-0.220115	-0.005626	11.4228	0.639455	0.293852	2020-04-04 16:32:03
1770	200401-200605	Unrelated carbonate (438)	-4.221	25.26	6.0776	15.4139	21.3053	31.0229	47.8548	1.498	41.1544	9.93015	-0.208421	-0.041258	10.2818	0.651089	0.256737	2020-04-04 17:26:21
1581	200401-200605	ETH-1	-4.221	25.26	6.44887	11.4593	17.324	22.8745	36.8129	2.04066	37.0888	5.98654	-0.65815	-0.171386	6.93467	0.198672	0.129781	2020-04-04 21:35:16
1779	200401-200605	Unrelated carbonate (439)	-4.221	25.26	5.42002	15.2914	20.4727	30.7355	44.0602	0.798993	41.0299	9.80945	-0.230747	-0.078589	7.56384	0.628974	0.218511	2020-04-05 02:00:37
1690	200401-200605	Unrelated carbonate (302)	-4.221	25.26	2.64043	11.3838	13.6812	22.8355	34.5618	-2.03106	37.0201	5.91987	-0.260817	-0.060245	8.9642	0.600923	0.245054	2020-04-05 06:09:27
1615	200401-200605	ETH-2	-4.221	25.26	-5.43288	-5.07125	-11.2023	-10.3139	-11.7019	-10.0603	20.1259	-10.4676	-0.646494	-0.199158	4.03363	0.219929	0.132461	2020-04-05 10:18:22
1709	200401-200605	Unrelated carbonate (304)	-4.221	25.26	5.63504	11.4767	16.9036	23.0587	35.5457	1.16934	37.1086	6.00572	-0.254023	-0.025735	6.53729	0.606851	0.280666	2020-04-05 14:45:27
1718	200401-200605	Unrelated carbonate (305)	-4.221	25.26	5.03828	10.201	15.0084	20.5113	34.4451	0.577848	35.7989	4.73525	-0.266368	0.005079	8.60188	0.59507	0.314968	2020-04-05 18:55:44
1648	200401-200605	ETH-3	-4.221	25.26	6.14359	11.8078	17.7604	23.7756	41.6758	1.70122	37.4477	6.33468	-0.255191	0.020174	11.2996	0.605525	0.327583	2020-04-06 00:59:30
1700	200401-200605	Unrelated carbonate (303)	-4.221	25.26	2.79429	11.0915	13.5554	22.2442	32.9875	-1.8557	36.7193	5.62811	-0.259089	-0.060438	7.83639	0.602997	0.245659	2020-04-06 04:53:08
1683	200401-200605	Unrelated carbonate (301)	-4.221	25.26	4.641	11.1029	15.4945	22.2805	38.7346	0.119604	36.7267	5.6353	-0.257044	-0.047468	11.4358	0.604504	0.259087	2020-04-06 09:19:46
1582	200401-200605	ETH-1	-4.221	25.26	6.45579	11.4144	17.3071	22.7586	36.5745	2.04971	37.0427	5.94175	-0.638197	-0.195861	6.78357	0.219441	0.105287	2020-04-06 14:06:16
1691	200401-200605	Unrelated carbonate (302)	-4.221	25.26	2.60545	11.3243	13.5868	22.7487	32.4281	-2.0663	36.959	5.86063	-0.260087	-0.027467	7.0371	0.602155	0.279426	2020-04-06 18:32:21
1741	200401-200605	Unrelated carbonate (433)	-4.221	25.26	5.76678	15.6603	21.2071	31.5097	43.068	1.15642	41.4083	10.1765	-0.224294	-0.054402	5.51836	0.635945	0.243697	2020-04-06 23:00:18
1616	200401-200605	ETH-2	-4.221	25.26	-5.49694	-5.19842	-11.4037	-10.5368	-12.6453	-10.1241	19.9954	-10.5943	-0.658082	-0.168771	3.39602	0.208504	0.163554	2020-04-07 02:38:33
1750	200401-200605	Unrelated carbonate (434)	-4.221	25.26	5.30658	14.7714	19.8317	29.7548	43.7294	0.696729	40.4958	9.29134	-0.239019	-0.006059	8.38025	0.621654	0.295379	2020-04-07 06:15:55
1771	200401-200605	Unrelated carbonate (438)	-4.221	25.26	6.07841	15.4506	21.3369	31.1299	48.5136	1.49753	41.192	9.96669	-0.21381	-0.00967	10.8443	0.646692	0.290489	2020-04-07 09:21:26
1649	200401-200605	ETH-3	-4.221	25.26	6.13774	11.825	17.771	23.8008	38.1022	1.69433	37.4654	6.35183	-0.255497	0.010775	7.80284	0.605797	0.31819	2020-04-07 13:51:58
1780	200401-200605	Unrelated carbonate (439)	-4.221	25.26	5.40834	15.3406	20.5295	30.8775	44.2771	0.784682	41.0806	9.85855	-0.210771	-0.037821	7.68968	0.650143	0.261805	2020-04-07 18:18:07
1527	200401-200605	Unrelated carbonate (098)	-4.221	25.26	6.4939	11.4592	17.37	22.8936	38.1027	2.08883	37.0887	5.98639	-0.659043	-0.152676	8.13935	0.198953	0.150396	2020-04-07 22:42:09
1583	200401-200605	ETH-1	-4.221	25.26	6.46306	11.4273	17.308	22.7932	38.1924	2.05701	37.0559	5.95462	-0.657307	-0.187603	8.32193	0.200794	0.114522	2020-04-08 02:35:05
1710	200401-200605	Unrelated carbonate (304)	-4.221	25.26	5.6832	11.554	17.0331	23.1969	36.6352	1.21801	37.188	6.08268	-0.251247	-0.043503	7.39348	0.610563	0.262886	2020-04-08 07:03:31
1719	200401-200605	Unrelated carbonate (305)	-4.221	25.26	5.07727	10.2333	15.0812	20.48	34.0286	0.618375	35.8319	4.76732	-0.266018	-0.089413	8.09084	0.596307	0.21795	2020-04-08 11:28:03
1617	200401-200605	ETH-2	-4.221	25.26	-5.53229	-5.30993	-11.5531	-10.805	-11.2033	-10.1578	19.8808	-10.7054	-0.66233	-0.215725	5.12088	0.204466	0.114806	2020-04-08 15:59:48
1482	200401-200605	1000C	-4.221	25.26	-0.112817	-1.71744	-2.64387	-3.69747	0.649461	-4.49288	23.5608	-7.13583	-0.840598	-0.266458	4.15599	0.022049	0.056345	2020-04-08 19:16:05
1692	200401-200605	Unrelated carbonate (302)	-4.221	25.26	2.58937	11.3843	13.6328	22.8466	34.7411	-2.08572	37.0208	5.92055	-0.256597	-0.050527	9.19276	0.606415	0.256143	2020-04-09 04:23:45
1742	200401-200605	Unrelated carbonate (433)	-4.221	25.26	5.76166	15.6344	21.1847	31.51	48.3078	1.15189	41.3817	10.1507	-0.215889	-0.003065	10.6257	0.645341	0.297715	2020-04-09 08:01:16
1650	200401-200605	ETH-3	-4.221	25.26	6.15055	11.8036	17.7527	23.668	37.7986	1.70882	37.4435	6.33054	-0.265887	-0.076713	7.53622	0.59597	0.228572	2020-04-09 15:06:48
1495	200401-200605	25C	-4.221	25.26	1.35988	37.6264	38.4851	76.7386	91.2874	-4.3613	63.9962	32.087	0.052189	0.064962	13.4288	0.910909	0.329783	2020-04-09 22:00:10
1584	200401-200605	ETH-1	-4.221	25.26	6.43822	11.4645	17.3229	22.8907	39.7887	2.02907	37.0942	5.99175	-0.653326	-0.165864	9.82583	0.205439	0.13755	2020-04-10 05:30:01
1751	200401-200605	Unrelated carbonate (434)	-4.221	25.26	5.54849	15.3053	20.6472	30.83	47.4787	0.935921	41.044	9.82307	-0.205081	-0.01445	10.6979	0.656674	0.286861	2020-04-10 10:29:09
1772	200401-200605	Unrelated carbonate (438)	-4.221	25.26	6.09739	15.4393	21.338	31.0701	47.5071	1.51825	41.1804	9.95538	-0.221198	-0.045394	9.8758	0.640291	0.25489	2020-04-10 15:09:20
1618	200401-200605	ETH-2	-4.221	25.26	-5.50431	-5.17973	-11.3906	-10.5452	-14.2371	-10.1327	20.0146	-10.5756	-0.655662	-0.214817	1.74936	0.211348	0.115045	2020-04-11 02:04:24
1781	200401-200605	Unrelated carbonate (439)	-4.221	25.26	5.36819	15.2879	20.4285	30.7536	47.4703	0.74367	41.0264	9.80606	-0.217448	-0.054112	10.9172	0.644468	0.246346	2020-04-11 06:47:38
1701	200401-200605	Unrelated carbonate (303)	-4.221	25.26	2.76591	11.0363	13.4723	22.1528	31.9495	-1.88403	36.6626	5.57312	-0.258212	-0.040626	6.96207	0.605352	0.267335	2020-04-11 08:14:10
1651	200401-200605	ETH-3	-4.221	25.26	6.1381	11.775	17.7297	23.6622	39.2615	1.69655	37.4141	6.30203	-0.247892	-0.025804	9.02582	0.614645	0.281391	2020-04-11 12:39:01
1684	200401-200605	Unrelated carbonate (301)	-4.221	25.26	4.57894	11.0084	15.3367	22.1016	36.8095	0.056692	36.6297	5.54121	-0.256809	-0.035483	9.81327	0.606372	0.272752	2020-04-11 18:25:49
1693	200401-200605	Unrelated carbonate (302)	-4.221	25.26	2.56331	11.3844	13.6088	22.9076	34.8184	-2.1136	37.021	5.92071	-0.253548	0.008891	9.2959	0.610191	0.31775	2020-04-11 23:56:13
1585	200401-200605	ETH-1	-4.221	25.26	6.44441	11.4447	17.309	22.8037	35.749	2.03642	37.0739	5.97204	-0.654128	-0.211786	5.93457	0.205266	0.091116	2020-04-12 02:10:57
1743	200401-200605	Unrelated carbonate (433)	-4.221	25.26	5.74876	15.6064	21.1423	31.4069	45.9205	1.13912	41.353	10.1228	-0.217059	-0.047951	8.39256	0.64508	0.25265	2020-04-12 06:52:42
1752	200401-200605	Unrelated carbonate (434)	-4.221	25.26	5.50521	15.103	20.3739	30.4064	43.2847	0.897058	40.8361	9.62144	-0.232504	-0.026794	7.09169	0.629779	0.275258	2020-04-12 12:24:17
1619	200401-200605	ETH-2	-4.221	25.26	-5.51136	-5.2897	-11.5102	-10.7886	-11.5379	-10.1361	19.9016	-10.6853	-0.660647	-0.23972	4.7181	0.206554	0.089195	2020-04-12 14:41:04
1773	200401-200605	Unrelated carbonate (438)	-4.221	25.26	6.07878	15.3667	21.247	30.9494	40.0614	1.501	41.1058	9.88303	-0.220948	-0.019451	2.85829	0.64134	0.282519	2020-04-12 18:49:43
1782	200401-200605	Unrelated carbonate (439)	-4.221	25.26	5.40891	15.2817	20.4698	30.738	41.0017	0.78746	41.02	9.79983	-0.212784	-0.057147	4.64287	0.649846	0.244069	2020-04-12 21:37:22
1652	200401-200605	ETH-3	-4.221	25.26	6.1386	11.8014	17.749	23.7222	36.3736	1.69612	37.4412	6.32837	-0.25507	-0.019502	6.16974	0.607982	0.28823	2020-04-13 05:00:12
1685	200401-200605	Unrelated carbonate (301)	-4.221	25.26	4.63637	11.0394	15.4413	22.1312	36.5835	0.116993	36.6615	5.57201	-0.242913	-0.067917	9.47074	0.620904	0.239835	2020-04-13 05:57:24
1694	200401-200605	Unrelated carbonate (302)	-4.221	25.26	2.61724	11.3987	13.669	22.8982	31.9129	-2.05643	37.0355	5.9348	-0.263469	-0.028468	6.37644	0.600692	0.279757	2020-04-13 10:06:38
1586	200401-200605	ETH-1	-4.221	25.26	6.45405	11.3832	17.2452	22.7393	35.6004	2.04899	37.0106	5.91067	-0.666935	-0.15312	5.90024	0.193001	0.152097	2020-04-13 15:20:20
1702	200401-200605	Unrelated carbonate (303)	-4.221	25.26	2.80057	11.0447	13.5135	22.1701	32.5703	-1.84725	36.6712	5.58148	-0.261406	-0.040437	7.51418	0.602928	0.268127	2020-04-13 20:37:23
1711	200401-200605	Unrelated carbonate (304)	-4.221	25.26	5.69814	11.5789	17.0653	23.2414	39.0168	1.23307	37.2135	6.10745	-0.259032	-0.049223	9.64318	0.604484	0.258356	2020-04-14 01:16:48
1620	200401-200605	ETH-2	-4.221	25.26	-5.51272	-5.28157	-11.5085	-10.7786	-14.7089	-10.1379	19.9099	-10.6772	-0.665534	-0.245959	1.48039	0.201827	0.082369	2020-04-14 05:11:12
1720	200401-200605	Unrelated carbonate (305)	-4.221	25.26	5.07994	10.1456	15.0047	20.3349	33.6631	0.624463	35.7418	4.67992	-0.258838	-0.058047	7.90353	0.605319	0.251588	2020-04-14 10:08:43
1744	200401-200605	Unrelated carbonate (433)	-4.221	25.26	5.74417	15.6204	21.1586	31.4219	42.5985	1.1337	41.3673	10.1367	-0.209922	-0.060875	5.16744	0.653179	0.240488	2020-04-14 14:29:55
1483	200401-200605	1000C	-4.221	25.26	-14.8063	-6.74175	-22.6297	-13.7563	-28.2185	-20.0266	18.4306	-12.1121	-0.84738	-0.322735	0.569936	0.021278	0.005807	2020-04-14 18:19:08
1653	200401-200605	ETH-3	-4.221	25.26	6.14816	11.8127	17.7666	23.7017	37.4301	1.70593	37.4528	6.3396	-0.258549	-0.061753	7.16318	0.605118	0.245438	2020-04-15 02:53:27
1753	200401-200605	Unrelated carbonate (434)	-4.221	25.26	5.55837	15.3176	20.652	30.8828	43.9051	0.946036	41.0566	9.83529	-0.222375	0.012628	7.21528	0.640955	0.316381	2020-04-15 05:07:22
1774	200401-200605	Unrelated carbonate (438)	-4.221	25.26	6.09197	15.4631	21.3575	31.0771	44.0684	1.51157	41.2049	9.97912	-0.219606	-0.085506	6.52008	0.643646	0.215877	2020-04-15 09:00:29
1587	200401-200605	ETH-1	-4.221	25.26	6.45979	11.4169	17.2993	22.805	35.7066	2.05389	37.0453	5.94428	-0.652449	-0.155578	5.93142	0.208295	0.150251	2020-04-15 14:37:08
1783	200401-200605	Unrelated carbonate (439)	-4.221	25.26	5.41517	15.3052	20.4875	30.8364	43.7484	0.793294	41.0442	9.82326	-0.224679	-0.007989	7.24115	0.638879	0.295526	2020-04-15 19:32:20
1496	200401-200605	25C	-4.221	25.26	-0.02831	-3.18647	-3.13257	-6.34326	-4.41644	-4.34804	22.0507	-8.60065	0.029675	0.019651	1.87762	0.900942	0.35043	2020-04-16 00:51:42
1703	200401-200605	Unrelated carbonate (303)	-4.221	25.26	2.76771	11.0078	13.4438	22.0336	32.0051	-1.88105	36.6334	5.54474	-0.260502	-0.100945	7.07009	0.604548	0.206876	2020-04-16 03:03:22
1621	200401-200605	ETH-2	-4.221	25.26	-5.58274	-5.37853	-11.668	-10.9464	-12.9299	-10.2092	19.8104	-10.7737	-0.658472	-0.220699	3.55612	0.20923	0.107806	2020-04-16 08:51:19
1551	200401-200605	Unrelated carbonate (190)	-4.221	25.26	2.42342	-3.83029	-1.57073	-7.77186	0.526847	-1.70117	21.3833	-9.24803	-0.295439	-0.126901	5.50474	0.572905	0.201389	2020-04-16 14:22:15
1565	200401-200605	Unrelated carbonate (193)	-4.221	25.26	1.84083	-1.50497	0.140542	-3.11836	3.40459	-2.41062	23.7746	-6.92839	-0.275801	-0.110993	4.40866	0.592344	0.214336	2020-04-16 17:22:55
1654	200401-200605	ETH-3	-4.221	25.26	6.13947	11.7875	17.7398	23.6751	35.6205	1.69756	37.4269	6.31447	-0.25148	-0.037933	5.46497	0.612898	0.270335	2020-04-16 22:35:45
1712	200401-200605	Unrelated carbonate (304)	-4.221	25.26	5.69275	11.5048	16.9792	23.0616	35.1145	1.23004	37.1374	6.03366	-0.266264	-0.078584	6.00164	0.598231	0.229288	2020-04-17 00:01:44
1721	200401-200605	Unrelated carbonate (305)	-4.221	25.26	5.10527	10.1975	15.0778	20.4349	33.3905	0.64965	35.7951	4.73156	-0.263233	-0.062726	7.50898	0.601776	0.247338	2020-04-17 05:00:03
1588	200401-200605	ETH-1	-4.221	25.26	6.45635	11.4617	17.3371	22.9043	36.2716	2.04857	37.0913	5.98892	-0.655242	-0.146989	6.39627	0.206173	0.159673	2020-04-17 08:05:00
1745	200401-200605	Unrelated carbonate (433)	-4.221	25.26	5.6842	15.3206	20.7978	30.8472	44.2336	1.08055	41.0593	9.83797	-0.211561	-0.02782	7.39212	0.652721	0.275993	2020-04-17 13:22:18
1754	200401-200605	Unrelated carbonate (434)	-4.221	25.26	5.55742	15.2729	20.6077	30.7631	43.4463	0.946671	41.0107	9.79074	-0.221521	-0.01545	6.8607	0.642792	0.288748	2020-04-17 22:32:05
1622	200401-200605	ETH-2	-4.221	25.26	-5.57426	-5.3418	-11.6248	-10.8583	-12.232	-10.2015	19.8482	-10.7371	-0.659815	-0.205464	4.18357	0.208066	0.122823	2020-04-18 03:00:11
1686	200401-200605	Unrelated carbonate (301)	-4.221	25.26	4.61589	11.0097	15.3741	22.0597	34.6233	0.096173	36.631	5.54247	-0.259168	-0.079196	7.6418	0.606111	0.229663	2020-04-18 08:47:52
1695	200401-200605	Unrelated carbonate (302)	-4.221	25.26	2.59411	11.3431	13.5921	22.7845	30.2492	-2.07913	36.9784	5.87937	-0.261452	-0.029553	4.88731	0.60425	0.279859	2020-04-18 12:57:42
1655	200401-200605	ETH-3	-4.221	25.26	6.16182	11.8281	17.7914	23.779	38.2616	1.71998	37.4685	6.35485	-0.263086	-0.016592	7.9259	0.601771	0.292463	2020-04-18 13:51:47
1552	200401-200605	Unrelated carbonate (190)	-4.221	25.26	2.43148	-3.81769	-1.55956	-7.74572	-0.931782	-1.69301	21.3962	-9.23548	-0.304983	-0.12586	4.00529	0.56368	0.201712	2020-04-18 18:01:57
1566	200401-200605	Unrelated carbonate (193)	-4.221	25.26	1.84446	-1.51785	0.112854	-3.11338	1.84085	-2.40627	23.7614	-6.94124	-0.294539	-0.080218	2.86489	0.573891	0.245159	2020-04-18 22:26:09
1589	200401-200605	ETH-1	-4.221	25.26	6.40278	11.3325	17.143	22.5853	34.9449	1.99601	36.9586	5.86023	-0.665537	-0.203397	5.4172	0.19647	0.103041	2020-04-19 02:36:15
1537	200401-200605	Unrelated carbonate (188)	-4.221	25.26	2.18514	-2.39305	-0.394708	-4.88822	1.31856	-2.00936	22.861	-7.81458	-0.290652	-0.108341	3.70733	0.577985	0.217546	2020-04-19 12:50:27
1538	200401-200605	Unrelated carbonate (188)	-4.221	25.26	2.19461	-2.31639	-0.319494	-4.74156	-0.114183	-2.00207	22.9398	-7.73817	-0.300708	-0.114656	2.10974	0.56787	0.21097	2020-04-20 01:35:14
1656	200401-200605	ETH-3	-4.221	25.26	6.15245	11.8028	17.7662	23.7216	38.0132	1.71088	37.4426	6.32973	-0.253779	-0.022829	7.7441	0.611545	0.286414	2020-04-20 06:03:39
1775	200401-200605	Unrelated carbonate (438)	-4.221	25.26	6.07545	15.3569	21.2218	30.9413	45.729	1.4978	41.0958	9.87334	-0.232757	-0.008089	8.34566	0.632103	0.296928	2020-04-20 10:13:24
1784	200401-200605	Unrelated carbonate (439)	-4.221	25.26	5.41404	15.3384	20.5255	30.8786	45.0552	0.790858	41.0783	9.85638	-0.218384	-0.0325	8.43866	0.646797	0.272195	2020-04-20 14:31:56
1590	200401-200605	ETH-1	-4.221	25.26	6.46125	11.4117	17.2868	22.7512	35.3217	2.05565	37.0399	5.93911	-0.661211	-0.197929	5.56617	0.201221	0.108991	2020-04-20 18:53:22
1713	200401-200605	Unrelated carbonate (304)	-4.221	25.26	5.69992	11.5246	17.0161	23.1068	37.1823	1.23698	37.1578	6.0534	-0.256586	-0.073538	7.96475	0.609121	0.23539	2020-04-20 21:57:47
1722	200401-200605	Unrelated carbonate (305)	-4.221	25.26	5.11169	10.245	15.133	20.518	32.7281	0.654771	35.8438	4.77887	-0.261679	-0.075292	6.76337	0.604418	0.235245	2020-04-21 02:23:04
1623	200401-200605	ETH-2	-4.221	25.26	-5.55045	-5.38073	-11.6446	-10.9323	-13.3504	-10.1746	19.8081	-10.7759	-0.666145	-0.201971	3.09819	0.202022	0.125599	2020-04-21 06:00:57
1687	200401-200605	Unrelated carbonate (301)	-4.221	25.26	4.62925	11.0059	15.392	22.064	33.5238	0.110603	36.627	5.53859	-0.251575	-0.067331	6.56429	0.614671	0.242492	2020-04-21 09:53:29
1704	200401-200605	Unrelated carbonate (303)	-4.221	25.26	2.78911	11.07	13.534	22.1623	30.9716	-1.86044	36.6972	5.60665	-0.253901	-0.097958	5.91716	0.612739	0.211354	2020-04-21 14:43:44
1497	200401-200605	25C	-4.221	25.26	-33.8038	9.1067	-26.2041	18.3675	-15.7722	-40.9375	34.7645	3.73192	0.037912	0.06959	2.99808	0.914302	0.38392	2020-04-21 19:05:52
1657	200401-200605	ETH-3	-4.221	25.26	6.15765	11.809	17.77	23.7187	37.3599	1.71622	37.449	6.3359	-0.261338	-0.037925	7.09212	0.604574	0.271532	2020-04-22 05:02:11
1746	200401-200605	Unrelated carbonate (433)	-4.221	25.26	5.75337	15.682	21.2294	31.5815	45.1185	1.14128	41.4306	10.1981	-0.209598	-0.027414	7.46714	0.656139	0.277636	2020-04-22 09:28:01
1755	200401-200605	Unrelated carbonate (434)	-4.221	25.26	5.56618	15.2962	20.6346	30.8109	44.3409	0.955187	41.0346	9.81397	-0.226774	-0.015027	7.66908	0.63901	0.290742	2020-04-22 10:21:50
1591	200401-200605	ETH-1	-4.221	25.26	6.45963	11.4777	17.3481	22.9192	35.8521	2.05149	37.1077	6.00487	-0.663406	-0.164102	5.95415	0.199701	0.144042	2020-04-22 14:30:56
1776	200401-200605	Unrelated carbonate (438)	-4.221	25.26	6.07715	15.3694	21.2501	30.9444	45.4744	1.49916	41.1086	9.88571	-0.218829	-0.029542	8.07417	0.647043	0.276077	2020-04-23 00:16:40
1624	200401-200605	ETH-2	-4.221	25.26	-5.50951	-5.23399	-11.4564	-10.5891	-15.3191	-10.1362	19.9588	-10.6297	-0.663245	-0.150159	0.762556	0.205111	0.177481	2020-04-23 05:34:27
1567	200401-200605	Unrelated carbonate (193)	-4.221	25.26	1.93654	-1.12923	0.589879	-2.33313	5.14172	-2.32214	24.1606	-6.55399	-0.295103	-0.076106	5.30153	0.573958	0.247863	2020-04-23 14:08:30
1484	200401-200605	1000C	-4.221	25.26	6.39238	12.2106	17.8212	24.2448	34.5243	1.95256	37.8612	6.73577	-0.841558	-0.317723	3.30698	0.020396	-0.012231	2020-04-23 20:17:58
1658	200401-200605	ETH-3	-4.221	25.26	6.13922	11.7628	17.7145	23.6804	38.2958	1.6982	37.4015	6.28986	-0.252129	0.01608	8.11091	0.61438	0.326707	2020-04-24 00:07:04
1539	200401-200605	Unrelated carbonate (188)	-4.221	25.26	2.19006	-2.43741	-0.438871	-4.97025	2.11449	-2.00246	22.8154	-7.85881	-0.296173	-0.101846	4.5877	0.573166	0.223083	2020-04-24 02:25:25
1553	200401-200605	Unrelated carbonate (190)	-4.221	25.26	2.43313	-3.88851	-1.6232	-7.87066	-1.62356	-1.68861	21.3234	-9.3061	-0.300522	-0.109582	3.44854	0.569019	0.216786	2020-04-24 09:00:12
1592	200401-200605	ETH-1	-4.221	25.26	6.44602	11.349	17.2161	22.6365	33.8601	2.04167	36.9755	5.87657	-0.654056	-0.185924	4.2852	0.209706	0.12267	2020-04-24 11:15:57
1714	200401-200605	Unrelated carbonate (304)	-4.221	25.26	5.67545	11.476	16.9404	23.01	29.7502	1.21259	37.1078	6.00497	-0.258648	-0.07205	0.862501	0.608198	0.237921	2020-04-24 14:17:16
1723	200401-200605	Unrelated carbonate (305)	-4.221	25.26	5.11329	10.1974	15.0934	20.4082	29.3407	0.65823	35.795	4.73146	-0.256062	-0.088736	3.55222	0.61117	0.222474	2020-04-25 01:47:21
1625	200401-200605	ETH-2	-4.221	25.26	-5.54344	-5.35876	-11.6111	-10.8786	-10.6604	-10.1679	19.8307	-10.754	-0.661189	-0.191911	5.78182	0.20741	0.134761	2020-04-25 04:52:37
1688	200401-200605	Unrelated carbonate (301)	-4.221	25.26	4.58915	10.9314	15.289	21.8901	32.6617	0.07045	36.5506	5.46441	-0.2394	-0.090138	5.91316	0.628045	0.220361	2020-04-25 07:58:40
1705	200401-200605	Unrelated carbonate (303)	-4.221	25.26	2.77258	10.9772	13.4189	21.9993	30.8101	-1.87472	36.6019	5.51417	-0.260266	-0.073869	5.95871	0.607382	0.236824	2020-04-25 14:35:10
1659	200401-200605	ETH-3	-4.221	25.26	6.13108	11.7547	17.687	23.6265	38.002	1.68979	37.3932	6.28178	-0.262857	-0.020522	7.85028	0.604157	0.290014	2020-04-25 17:39:39
1593	200401-200605	ETH-1	-4.221	25.26	6.35157	11.276	17.0392	22.5255	33.4131	1.9433	36.9007	5.80406	-0.660196	-0.150309	4.0937	0.204038	0.159304	2020-04-26 06:40:12
1540	200401-200605	Unrelated carbonate (188)	-4.221	25.26	2.19166	-2.31528	-0.320912	-4.66756	4.36475	-2.00527	22.9409	-7.73705	-0.300185	-0.042536	6.59959	0.569456	0.282392	2020-04-26 14:25:54
1626	200401-200605	ETH-2	-4.221	25.26	-5.4874	-5.28479	-11.4743	-10.7215	-12.3254	-10.1107	19.9066	-10.6804	-0.65409	-0.18182	3.88211	0.214673	0.144544	2020-04-26 18:51:17
1696	200401-200605	Unrelated carbonate (302)	-4.221	25.26	2.55948	11.3164	13.5399	22.7029	31.3532	-2.11519	36.951	5.85285	-0.251438	-0.056572	6.05332	0.616543	0.254205	2020-04-26 22:28:40
1689	200401-200605	Unrelated carbonate (301)	-4.221	25.26	4.59078	10.9266	15.2761	21.9702	34.2216	0.072366	36.5456	5.45963	-0.249047	-0.002248	7.4403	0.618751	0.30954	2020-04-27 03:13:01
1660	200401-200605	ETH-3	-4.221	25.26	6.02905	11.6075	17.4299	23.3676	37.4421	1.58605	37.2421	6.13524	-0.26788	0.017521	7.70357	0.599523	0.328858	2020-04-27 07:38:21
1715	200401-200605	Unrelated carbonate (304)	-4.221	25.26	5.65046	11.4704	16.9099	23.0404	33.9118	1.18606	37.1021	5.99939	-0.25753	-0.031177	4.94508	0.610089	0.279844	2020-04-27 12:09:17
1724	200401-200605	Unrelated carbonate (305)	-4.221	25.26	4.82668	9.8095	14.3969	19.6999	27.6568	0.365893	35.3969	4.34538	-0.270636	-0.014955	2.97175	0.597313	0.297914	2020-04-27 15:51:26
1594	200401-200605	ETH-1	-4.221	25.26	6.42031	11.3616	17.1973	22.6089	33.5744	2.0137	36.9885	5.88918	-0.658419	-0.237843	4.0104	0.206363	0.071394	2020-04-27 18:57:49
1706	200401-200605	Unrelated carbonate (303)	-4.221	25.26	2.77878	10.99	13.4446	22.0549	31.7388	-1.86855	36.615	5.52693	-0.253724	-0.044782	6.8333	0.6146	0.266711	2020-04-27 22:49:50
1697	200401-200605	Unrelated carbonate (302)	-4.221	25.26	2.66816	11.2534	13.5852	22.5806	32.8062	-1.9966	36.886	5.78978	-0.257292	-0.051584	7.47765	0.611044	0.259635	2020-04-28 03:15:12
1627	200401-200605	ETH-2	-4.221	25.26	-5.57763	-5.37771	-11.655	-10.935	-11.7644	-10.2038	19.8113	-10.7729	-0.651419	-0.210818	4.73394	0.217589	0.114848	2020-04-28 07:40:26
1554	200401-200605	Unrelated carbonate (190)	-4.221	25.26	2.39184	-3.83729	-1.62739	-7.72822	-1.11553	-1.73469	21.3761	-9.25493	-0.312787	-0.068871	3.90174	0.557328	0.256537	2020-04-28 12:05:49
1568	200401-200605	Unrelated carbonate (193)	-4.221	25.26	1.82441	-1.55148	0.057299	-3.22278	2.34868	-2.42647	23.7268	-6.97473	-0.296322	-0.122586	3.46107	0.573719	0.200168	2020-04-28 16:31:27
1661	200401-200605	ETH-3	-4.221	25.26	6.11828	11.7365	17.6639	23.5813	39.9681	1.67677	37.3745	6.26365	-0.25475	-0.028733	9.80862	0.613295	0.282408	2020-04-28 20:44:31
1747	200401-200605	Unrelated carbonate (433)	-4.221	25.26	5.74617	15.5721	21.0992	31.301	43.1108	1.13761	41.3177	10.0886	-0.223442	-0.083153	5.75307	0.644443	0.224033	2020-04-29 02:49:55
1756	200401-200605	Unrelated carbonate (434)	-4.221	25.26	5.53187	15.2537	20.5654	30.7423	43.4134	0.920039	40.9909	9.7716	-0.218098	0.002239	6.89376	0.649964	0.310475	2020-04-29 06:41:14
1595	200401-200605	ETH-1	-4.221	25.26	6.41908	11.398	17.2349	22.7977	36.0507	2.01104	37.0259	5.92553	-0.655634	-0.125374	6.34589	0.209794	0.185477	2020-04-29 11:06:26
1777	200401-200605	Unrelated carbonate (438)	-4.221	25.26	6.09362	15.3754	21.2608	30.9111	44.8678	1.51656	41.1147	9.89167	-0.231002	-0.073712	7.45994	0.637017	0.233987	2020-04-29 15:59:11
1485	200401-200605	1000C	-4.221	25.26	-0.020248	-1.31867	-2.15268	-2.94376	0.835219	-4.40862	23.9704	-6.73847	-0.836401	-0.308981	3.45547	0.030286	0.01198	2020-04-29 19:50:42
1785	200401-200605	Unrelated carbonate (439)	-4.221	25.26	5.39971	15.3679	20.5326	30.925	46.654	0.774444	41.1087	9.88582	-0.225358	-0.045539	9.93911	0.642931	0.26253	2020-04-30 04:26:18
1541	200401-200605	Unrelated carbonate (188)	-4.221	25.26	2.13357	-2.19076	-0.268077	-4.45268	1.48326	-2.07203	23.0691	-7.61278	-0.31025	-0.07627	3.52752	0.560019	0.247019	2020-04-30 12:05:53
1569	200401-200605	Unrelated carbonate (193)	-4.221	25.26	1.87891	-1.21777	0.435545	-2.50285	3.36027	-2.38052	24.0697	-6.64213	-0.302866	-0.068958	3.75613	0.567407	0.253487	2020-04-30 16:12:17
1498	200401-200605	25C	-4.221	25.26	1.29235	36.7974	37.5922	75.0374	83.9216	-4.40339	63.1442	31.2605	0.047307	0.082422	8.24285	0.915722	0.372785	2020-04-30 20:38:30
1662	200401-200605	ETH-3	-4.221	25.26	6.12621	11.7841	17.7194	23.7386	36.1976	1.68349	37.4234	6.31109	-0.254596	0.030843	6.04608	0.614088	0.342757	2020-05-01 00:47:47
1555	200401-200605	Unrelated carbonate (190)	-4.221	25.26	2.44459	-3.75435	-1.48621	-7.61251	-1.22535	-1.68133	21.4613	-9.17236	-0.307535	-0.11878	3.57088	0.563034	0.205338	2020-05-01 07:46:38
1725	200401-200605	Unrelated carbonate (359)	-4.221	25.26	0.038129	14.5766	14.2181	29.2605	35.1963	-4.93262	40.3078	9.10901	-0.148351	-0.10219	6.13336	0.7216	0.206694	2020-05-01 23:02:15
1733	200401-200605	Unrelated carbonate (360)	-4.221	25.26	-0.854391	14.2116	12.9338	28.4823	33.3811	-5.87407	39.9347	8.7471	-0.140392	-0.138863	6.03681	0.729814	0.170209	2020-05-02 02:06:44
1628	200401-200605	ETH-2	-4.221	25.26	-5.58173	-5.34111	-11.6269	-10.8662	-13.8559	-10.2095	19.8489	-10.7364	-0.654949	-0.214812	2.5394	0.214403	0.109908	2020-05-02 05:12:26
1528	200401-200605	Unrelated carbonate (098)	-4.221	25.26	6.42754	11.5186	17.3664	22.9842	36.7458	2.01565	37.1499	6.04575	-0.652309	-0.181496	6.77611	0.213967	0.129735	2020-05-02 11:50:15
1542	200401-200605	Unrelated carbonate (188)	-4.221	25.26	2.19643	-2.28325	-0.287405	-4.70356	3.19927	-2.00135	22.9739	-7.70513	-0.30315	-0.142916	5.36297	0.56749	0.17962	2020-05-02 16:35:41
1663	200401-200605	ETH-3	-4.221	25.26	6.11095	11.7429	17.658	23.5639	35.7272	1.66869	37.3811	6.27003	-0.259209	-0.058274	5.6861	0.609901	0.253493	2020-05-02 17:44:24
1556	200401-200605	Unrelated carbonate (190)	-4.221	25.26	2.46474	-3.57118	-1.29349	-7.21042	-1.06997	-1.66657	21.6495	-8.9898	-0.316032	-0.081367	3.34295	0.554692	0.242355	2020-05-03 00:35:29
1570	200401-200605	Unrelated carbonate (193)	-4.221	25.26	1.84514	-1.53202	0.097463	-3.16781	3.46153	-2.40501	23.7468	-6.95537	-0.296671	-0.10642	4.51454	0.574081	0.21556	2020-05-03 04:13:47
1596	200401-200605	ETH-1	-4.221	25.26	6.40846	11.3338	17.1548	22.6265	31.1299	2.00204	36.9599	5.86148	-0.661042	-0.165693	1.70251	0.205545	0.146124	2020-05-03 07:16:39
1734	200401-200605	Unrelated carbonate (360)	-4.221	25.26	-0.689373	13.9292	12.7837	27.9273	30.1228	-5.68714	39.6441	8.46522	-0.185282	-0.121757	3.23684	0.685069	0.188305	2020-05-03 11:10:44
1726	200401-200605	Unrelated carbonate (359)	-4.221	25.26	0.157002	14.4232	14.1596	28.9578	33.4376	-4.7998	40.1499	8.95581	-0.180116	-0.093913	4.59523	0.690194	0.215953	2020-05-03 16:59:31
1629	200401-200605	ETH-2	-4.221	25.26	-5.57688	-5.40982	-11.6934	-10.9772	-13.0529	-10.2018	19.7783	-10.8049	-0.659333	-0.188877	3.48673	0.210194	0.135518	2020-05-03 21:57:48
1664	200401-200605	ETH-3	-4.221	25.26	6.13893	11.7872	17.7112	23.6796	34.0084	1.69699	37.4266	6.31416	-0.27868	-0.032891	3.90095	0.590743	0.279279	2020-05-04 09:08:12
1763	200401-200605	Unrelated carbonate (435)	-4.221	25.26	5.6495	15.4534	20.8807	31.1543	41.6686	1.03855	41.1959	9.97047	-0.223353	0.008523	4.69632	0.646224	0.318163	2020-05-04 12:38:52
1757	200401-200605	Unrelated carbonate (434)	-4.221	25.26	5.53795	15.2835	20.6067	30.7873	42.9347	0.92545	41.0216	9.80135	-0.212866	-0.012853	6.36721	0.656875	0.296921	2020-05-04 16:12:12
1597	200401-200605	ETH-1	-4.221	25.26	6.41323	11.4222	17.2333	22.7715	34.1691	2.00389	37.0508	5.94962	-0.674723	-0.198672	4.47736	0.192254	0.1135	2020-05-04 20:06:23
1630	200401-200605	ETH-2	-4.221	25.26	-5.53342	-5.28578	-11.5339	-10.6961	-14.0394	-10.1599	19.9057	-10.6813	-0.665675	-0.154114	2.19143	0.203906	0.169985	2020-05-05 08:50:35
1557	200401-200605	Unrelated carbonate (190)	-4.221	25.26	2.40751	-3.88687	-1.64285	-7.87882	-1.10001	-1.71609	21.3251	-9.30441	-0.29545	-0.121094	3.99884	0.575815	0.202041	2020-05-05 14:06:03
1571	200401-200605	Unrelated carbonate (193)	-4.221	25.26	1.83299	-1.53272	0.085685	-3.16528	1.37973	-2.41799	23.7461	-6.95604	-0.29525	-0.102497	2.44487	0.575907	0.219003	2020-05-05 18:01:44
1499	200401-200605	25C	-4.221	25.26	-0.048731	-3.38821	-3.34009	-6.72395	-2.29931	-4.36241	21.8434	-8.80173	0.041546	0.041256	4.42942	0.915277	0.364188	2020-05-06 00:05:37
1665	200401-200605	ETH-3	-4.221	25.26	6.15924	11.8162	17.7715	23.7293	33.4666	1.71765	37.4564	6.34308	-0.268556	-0.04179	3.29673	0.601449	0.270717	2020-05-06 05:40:28
1543	200401-200605	Unrelated carbonate (188)	-4.221	25.26	2.18655	-2.36041	-0.371001	-4.80001	0.64808	-2.00906	22.8946	-7.78203	-0.300557	-0.085152	2.96925	0.570708	0.236778	2020-05-06 13:54:26
1486	200401-200605	1000C	-4.221	25.26	-14.9216	-6.9738	-22.9615	-14.2285	-24.2663	-20.1413	18.1923	-12.3432	-0.83644	-0.334318	5.22598	0.033004	-0.009667	2020-05-06 17:15:55
1529	200401-200605	Unrelated carbonate (098)	-4.221	25.26	6.48614	11.3847	17.2803	22.661	31.4916	2.08327	37.0121	5.91207	-0.666718	-0.23262	1.87237	0.200871	0.080183	2020-05-06 21:08:03
1598	200401-200605	ETH-1	-4.221	25.26	6.45178	11.3902	17.2633	22.687	32.5001	2.04631	37.0178	5.91766	-0.653661	-0.218055	2.87769	0.214085	0.094836	2020-05-07 01:33:55
1512	200401-200605	Unrelated carbonate (032)	-4.221	25.26	4.01325	10.1012	13.8576	20.1822	25.5166	-0.515113	35.6987	4.63808	-0.25094	-0.119854	1.17861	0.619783	0.193965	2020-05-07 04:11:10
1507	200401-200605	Unrelated carbonate (031)	-4.221	25.26	4.0172	10.1376	13.9023	20.2634	27.3852	-0.512224	35.736	4.67431	-0.246309	-0.112283	2.92779	0.624499	0.201565	2020-05-07 08:34:17
1631	200401-200605	ETH-2	-4.221	25.26	-5.56374	-5.37749	-11.645	-10.8738	-11.8787	-10.1889	19.8115	-10.7727	-0.655904	-0.149359	4.60234	0.213993	0.174096	2020-05-07 12:43:06
1522	200401-200605	Unrelated carbonate (034)	-4.221	25.26	4.61691	10.7361	15.1095	21.4917	28.1748	0.107342	36.3498	5.26971	-0.254826	-0.093763	1.89315	0.615963	0.21981	2020-05-07 16:56:31
1517	200401-200605	Unrelated carbonate (033)	-4.221	25.26	4.68834	10.8136	15.2518	21.6192	29.4212	0.180898	36.4293	5.34681	-0.263317	-0.122341	2.88054	0.607468	0.191253	2020-05-07 21:21:09
1500	200401-200605	25C	-4.221	25.26	-33.8572	8.80704	-26.5395	17.7418	-14.6412	-40.9835	34.4566	3.43326	0.042304	0.049006	4.79571	0.917768	0.363713	2020-05-08 01:47:42
1666	200401-200605	ETH-3	-4.221	25.26	6.14825	11.8239	17.7734	23.793	34.5165	1.70562	37.4643	6.35071	-0.262789	0.00533	4.31285	0.607965	0.318311	2020-05-08 05:55:51
1758	200401-200605	Unrelated carbonate (434)	-4.221	25.26	5.54649	15.2563	20.5641	30.7262	38.7332	0.935581	40.9936	9.77422	-0.236968	-0.018559	2.35668	0.633854	0.292489	2020-05-08 10:26:46
1764	200401-200605	Unrelated carbonate (435)	-4.221	25.26	5.65693	15.4471	20.8742	31.0915	37.8073	1.04673	41.1895	9.96422	-0.231287	-0.040121	0.976254	0.639623	0.270919	2020-05-08 16:53:43
1487	200401-200605	1000C	-4.221	25.26	-20.927	-8.85157	-30.9183	-17.9126	-31.4829	-26.4964	16.2761	-14.202	-0.841697	-0.293119	8.06252	0.028231	0.03205	2020-05-08 21:13:27
1599	200401-200605	ETH-1	-4.221	25.26	6.46347	11.4481	17.3263	22.8136	33.0774	2.05668	37.0773	5.97532	-0.659876	-0.208767	3.31322	0.208595	0.104979	2020-05-09 02:18:56
1558	200401-200605	Unrelated carbonate (190)	-4.221	25.26	2.44513	-3.83302	-1.55753	-7.75045	-0.957972	-1.67784	21.3804	-9.2508	-0.301871	-0.099848	3.99477	0.569975	0.222084	2020-05-09 09:44:06
1572	200401-200605	Unrelated carbonate (193)	-4.221	25.26	1.84671	-1.55582	0.07532	-3.2263	3.1823	-2.40244	23.7223	-6.9791	-0.296998	-0.117428	4.28037	0.574829	0.203265	2020-05-09 13:38:23
1632	200401-200605	ETH-2	-4.221	25.26	-5.56179	-5.34309	-11.6211	-10.8901	-13.1185	-10.1881	19.8468	-10.7384	-0.667751	-0.235028	3.27153	0.202311	0.087911	2020-05-09 15:05:51
1544	200401-200605	Unrelated carbonate (188)	-4.221	25.26	2.18684	-2.38298	-0.397466	-4.86594	1.90684	-2.00791	22.8714	-7.80454	-0.305087	-0.106141	4.27527	0.566782	0.214866	2020-05-09 19:32:04
1530	200401-200605	Unrelated carbonate (098)	-4.221	25.26	6.47787	11.4089	17.2968	22.7145	33.5652	2.07353	37.037	5.93622	-0.665541	-0.228183	3.848	0.203247	0.086043	2020-05-10 00:45:23
1667	200401-200605	ETH-3	-4.221	25.26	6.14122	11.8044	17.7328	23.7046	35.1786	1.69881	37.4443	6.3313	-0.27661	-0.04249	5.00108	0.594705	0.271029	2020-05-10 05:11:00
1727	200401-200605	Unrelated carbonate (359)	-4.221	25.26	0.004267	14.5315	14.1233	29.18	31.123	-4.96718	40.2616	9.06411	-0.163254	-0.091521	2.29817	0.709001	0.220841	2020-05-10 09:51:33
1735	200401-200605	Unrelated carbonate (360)	-4.221	25.26	-0.705858	14.0425	12.8992	28.1622	30.2224	-5.70894	39.7606	8.57818	-0.164051	-0.116681	3.13137	0.708305	0.196093	2020-05-10 14:18:37
1600	200401-200605	ETH-1	-4.221	25.26	6.45212	11.4106	17.2805	22.7189	31.7006	2.04593	37.0388	5.93804	-0.656994	-0.227336	2.06092	0.212128	0.087222	2020-05-10 17:56:56
1633	200401-200605	ETH-2	-4.221	25.26	-5.57266	-5.38285	-11.6703	-10.9238	-13.7217	-10.1983	19.806	-10.778	-0.667023	-0.189157	2.74873	0.203201	0.133294	2020-05-11 05:20:50
1668	200401-200605	ETH-3	-4.221	25.26	6.15763	11.8232	17.7689	23.8186	33.0208	1.71567	37.4636	6.35006	-0.276193	0.031574	2.85203	0.595447	0.345008	2020-05-11 17:49:38
1513	200401-200605	Unrelated carbonate (032)	-4.221	25.26	3.98587	10.1363	13.8563	20.2343	28.8826	-0.545698	35.7348	4.6731	-0.258218	-0.138229	4.4254	0.613735	0.176773	2020-05-11 22:15:47
1508	200401-200605	Unrelated carbonate (031)	-4.221	25.26	4.00991	10.1376	13.8831	20.2023	25.9548	-0.520028	35.736	4.6743	-0.25776	-0.172044	1.5392	0.614253	0.143169	2020-05-12 02:58:31
1601	200401-200605	ETH-1	-4.221	25.26	6.45873	11.4153	17.2775	22.8466	31.5529	2.05282	37.0436	5.9427	-0.6712	-0.111781	1.9013	0.198184	0.20263	2020-05-12 06:51:32
1523	200401-200605	Unrelated carbonate (034)	-4.221	25.26	4.61629	10.817	15.1828	21.6546	27.7751	0.103693	36.4329	5.35032	-0.260589	-0.094277	1.34694	0.611484	0.220367	2020-05-12 11:17:10
1518	200401-200605	Unrelated carbonate (033)	-4.221	25.26	4.70586	10.8251	15.2913	21.6602	27.7485	0.199226	36.4411	5.35823	-0.253575	-0.104941	1.21003	0.618599	0.209806	2020-05-12 14:05:04
1634	200401-200605	ETH-2	-4.221	25.26	-5.57509	-5.42961	-11.7266	-11.0714	-13.943	-10.1991	19.7579	-10.8246	-0.675191	-0.244322	2.61904	0.195139	0.07806	2020-05-13 01:57:00
1559	200401-200605	Unrelated carbonate (190)	-4.221	25.26	2.41641	-3.91966	-1.69129	-7.92683	-2.03266	-1.70535	21.2914	-9.33711	-0.320764	-0.103673	3.11682	0.551533	0.217244	2020-05-13 06:06:53
1573	200401-200605	Unrelated carbonate (193)	-4.221	25.26	1.8385	-1.61761	-0.002097	-3.36379	1.17315	-2.40894	23.6588	-7.04068	-0.305106	-0.13161	2.39967	0.567281	0.188485	2020-05-13 07:01:13
1669	200401-200605	ETH-3	-4.221	25.26	6.14878	11.8003	17.7552	23.7409	33.3626	1.70705	37.44	6.32717	-0.258308	0.001169	3.23802	0.614026	0.315086	2020-05-13 11:27:43
1545	200401-200605	Unrelated carbonate (188)	-4.221	25.26	2.18784	-2.40824	-0.417525	-4.91471	1.13111	-2.00591	22.8454	-7.82973	-0.301281	-0.104506	3.54659	0.57121	0.215644	2020-05-13 15:36:02
1488	200401-200605	1000C	-4.221	25.26	-0.006659	-1.60981	-2.43783	-3.53023	-2.12236	-4.3833	23.6711	-7.02877	-0.84954	-0.314209	1.04908	0.019667	0.006966	2020-05-13 22:03:32
1501	200401-200605	25C	-4.221	25.26	1.42121	38.7321	39.6405	79.0138	80.5953	-4.33589	65.1325	33.1892	0.054255	0.045752	1.33696	0.928334	0.349226	2020-05-14 02:32:36
1759	200401-200605	Unrelated carbonate (434)	-4.221	25.26	5.54708	15.2979	20.6217	30.8098	38.319	0.934686	41.0364	9.81569	-0.221401	-0.01945	1.87573	0.651374	0.293475	2020-05-14 07:02:39
1602	200401-200605	ETH-1	-4.221	25.26	6.4563	11.3968	17.2652	22.7207	32.078	2.05091	37.0246	5.92419	-0.662758	-0.19816	2.4501	0.207449	0.11753	2020-05-14 11:14:17
1765	200401-200605	Unrelated carbonate (435)	-4.221	25.26	5.65562	15.414	20.8361	31.0402	39.7633	1.04654	41.1554	9.93116	-0.235141	-0.024532	2.92859	0.637685	0.288529	2020-05-14 16:06:58
1546	200401-200605	Unrelated carbonate (188)	-4.221	25.26	2.20186	-2.35277	-0.34942	-4.83493	-0.004728	-1.99297	22.9024	-7.77446	-0.302249	-0.135538	2.28355	0.570445	0.184526	2020-05-14 20:14:29
1635	200401-200605	ETH-2	-4.221	25.26	-5.5609	-5.38674	-11.6631	-10.9384	-11.8709	-10.1856	19.802	-10.7819	-0.668011	-0.196141	4.62558	0.202604	0.125359	2020-05-15 01:04:50
1574	200401-200605	Unrelated carbonate (193)	-4.221	25.26	1.82516	-1.50895	0.092666	-3.15139	3.19698	-2.42724	23.7706	-6.93232	-0.303621	-0.136169	4.22543	0.569133	0.18354	2020-05-15 04:08:49
1560	200401-200605	Unrelated carbonate (190)	-4.221	25.26	2.4265	-3.8493	-1.59027	-7.78265	-2.3948	-1.69717	21.3637	-9.26699	-0.299419	-0.099607	2.60288	0.573403	0.220502	2020-05-15 09:31:48
1670	200401-200605	ETH-3	-4.221	25.26	6.13568	11.7623	17.6815	23.7284	32.8525	1.69443	37.4011	6.2894	-0.28047	0.06385	2.83057	0.592441	0.377665	2020-05-15 10:29:14
1728	200401-200605	Unrelated carbonate (359)	-4.221	25.26	-0.001486	14.3043	13.8951	28.6682	31.6733	-4.96499	40.028	8.83759	-0.162153	-0.140965	3.28067	0.711533	0.173878	2020-05-15 16:03:28
1736	200401-200605	Unrelated carbonate (360)	-4.221	25.26	-0.791698	14.1118	12.8767	28.278	31.7707	-5.80333	39.832	8.64747	-0.164725	-0.140769	4.59601	0.709002	0.174217	2020-05-16 00:06:45
1603	200401-200605	ETH-1	-4.221	25.26	6.41436	11.3972	17.2348	22.7313	32.1599	2.00602	37.0251	5.92468	-0.650068	-0.188556	2.57335	0.220844	0.127737	2020-05-16 05:04:36
1636	200401-200605	ETH-2	-4.221	25.26	-5.5314	-5.31057	-11.5527	-10.7779	-12.6626	-10.1568	19.8802	-10.706	-0.662254	-0.187022	3.63787	0.208551	0.133993	2020-05-16 17:17:00
1561	200401-200605	Unrelated carbonate (190)	-4.221	25.26	2.41496	-3.88849	-1.63356	-7.81407	-2.09716	-1.70806	21.3235	-9.30603	-0.292226	-0.0526	2.99185	0.580837	0.266696	2020-05-16 20:05:30
1575	200401-200605	Unrelated carbonate (193)	-4.221	25.26	1.83941	-1.5619	0.051422	-3.17322	4.0965	-2.41004	23.7161	-6.98514	-0.307385	-0.052019	5.2154	0.565634	0.266589	2020-05-17 02:56:58
1671	200401-200605	ETH-3	-4.221	25.26	6.14008	11.7883	17.72	23.7174	29.7451	1.69817	37.4278	6.31531	-0.272367	0.001762	-0.241648	0.601045	0.316359	2020-05-17 05:11:55
1531	200401-200605	Unrelated carbonate (098)	-4.221	25.26	6.4852	11.3758	17.2625	22.6838	31.9976	2.0826	37.0029	5.90321	-0.674646	-0.192716	2.38217	0.196471	0.123997	2020-05-17 09:05:01
1547	200401-200605	Unrelated carbonate (188)	-4.221	25.26	2.18394	-2.34859	-0.367429	-4.81068	2.01608	-2.01229	22.9067	-7.77025	-0.305938	-0.119556	4.31984	0.567191	0.199776	2020-05-17 15:54:42
1604	200401-200605	ETH-1	-4.221	25.26	6.43737	11.3475	17.1989	22.6065	30.7087	2.03246	36.974	5.87514	-0.660679	-0.212432	1.23592	0.210659	0.104647	2020-05-17 19:48:56
1637	200401-200605	ETH-2	-4.221	25.26	-5.57182	-5.40183	-11.6798	-10.9735	-13.5426	-10.1967	19.7865	-10.7969	-0.658713	-0.201253	2.96754	0.212266	0.119549	2020-05-18 07:45:06
1514	200401-200605	Unrelated carbonate (032)	-4.221	25.26	3.95976	10.0669	13.7614	20.1227	25.6696	-0.571072	35.6635	4.60393	-0.25739	-0.110154	1.4518	0.616365	0.206238	2020-05-18 12:47:49
1509	200401-200605	Unrelated carbonate (031)	-4.221	25.26	3.93686	10.052	13.7387	20.0752	25.9659	-0.595023	35.6482	4.58912	-0.241804	-0.127132	1.79449	0.632099	0.189501	2020-05-18 15:44:48
1672	200401-200605	ETH-3	-4.221	25.26	6.14437	11.837	17.7741	23.7556	30.7678	1.70098	37.4777	6.36379	-0.270931	-0.057115	0.652151	0.602942	0.258407	2020-05-18 20:58:47
1760	200401-200605	Unrelated carbonate (434)	-4.221	25.26	5.51505	15.2217	20.4875	30.7121	38.6926	0.903221	40.9581	9.73981	-0.246277	0.035888	2.41803	0.627862	0.349715	2020-05-19 00:37:44
1766	200401-200605	Unrelated carbonate (435)	-4.221	25.26	5.55343	15.2977	20.6144	30.8244	39.2372	0.941487	41.0362	9.81549	-0.234902	-0.004844	2.7553	0.639375	0.309509	2020-05-19 03:09:26
1605	200401-200605	ETH-1	-4.221	25.26	6.44213	11.4586	17.3051	22.8057	32.1692	2.03347	37.0881	5.98582	-0.669115	-0.23721	2.43336	0.202666	0.0807	2020-05-19 09:01:00
1524	200401-200605	Unrelated carbonate (034)	-4.221	25.26	4.65934	10.8106	15.2201	21.5903	30.2188	0.149984	36.4263	5.34387	-0.261856	-0.144629	3.69432	0.61226	0.172343	2020-05-19 11:22:20
1519	200401-200605	Unrelated carbonate (033)	-4.221	25.26	4.66424	10.7998	15.2198	21.5407	26.6517	0.15563	36.4152	5.33312	-0.25673	-0.171849	0.234786	0.617475	0.145524	2020-05-19 17:02:16
1638	200401-200605	ETH-2	-4.221	25.26	-5.57519	-5.33524	-11.6125	-10.8206	-9.39359	-10.2027	19.8549	-10.7305	-0.652894	-0.18053	7.05718	0.218317	0.139523	2020-05-19 20:40:04
1489	200401-200605	1000C	-4.221	25.26	6.47063	13.0645	18.7545	25.9863	32.6241	2.00487	38.7386	7.58687	-0.834278	-0.30529	-0.276749	0.036896	0.013598	2020-05-20 00:50:10
1502	200401-200605	25C	-4.221	25.26	-0.047847	-3.42718	-3.37464	-6.84983	-3.17835	-4.36002	21.8033	-8.84059	0.044428	-0.007271	3.62064	0.919888	0.310135	2020-05-20 04:15:13
1548	200401-200605	Unrelated carbonate (188)	-4.221	25.26	2.16644	-2.34308	-0.369878	-4.78611	1.91871	-2.03121	22.9124	-7.76471	-0.29582	-0.105915	4.23001	0.577859	0.212583	2020-05-20 08:41:06
1532	200401-200605	Unrelated carbonate (098)	-4.221	25.26	6.47073	11.3327	17.2308	22.5556	28.7477	2.06871	36.9586	5.86025	-0.649088	-0.232852	-0.675448	0.223293	0.085608	2020-05-20 13:12:46
1490	200401-200605	1000C	-4.221	25.26	-21.0187	-8.98379	-31.1492	-18.2288	-35.8321	-26.5897	16.1405	-14.3336	-0.852083	-0.348333	3.8991	0.017374	-0.025839	2020-05-20 23:15:07
1503	200401-200605	25C	-4.221	25.26	-33.8776	8.84364	-26.5302	17.8165	-12.3149	-41.0067	34.4943	3.4698	0.038061	0.049843	7.11886	0.912657	0.364804	2020-05-21 03:42:04
1673	200401-200605	ETH-3	-4.221	25.26	6.14977	11.8261	17.7701	23.809	33.7622	1.70716	37.4666	6.35298	-0.269857	0.016455	3.57446	0.604863	0.331588	2020-05-21 08:09:10
1562	200401-200605	Unrelated carbonate (190)	-4.221	25.26	2.43311	-3.8733	-1.612	-7.79524	-2.72607	-1.68921	21.339	-9.29093	-0.30429	-0.06411	2.31038	0.569463	0.253685	2020-05-21 12:04:30
1576	200401-200605	Unrelated carbonate (193)	-4.221	25.26	1.84058	-1.54803	0.07443	-3.17389	2.72291	-2.4093	23.7304	-6.97132	-0.299247	-0.080475	3.81162	0.574643	0.23729	2020-05-21 16:30:37
1606	200401-200605	ETH-1	-4.221	25.26	6.43172	11.4155	17.2598	22.7538	30.2697	2.02392	37.0439	5.94296	-0.661112	-0.202926	0.683201	0.211622	0.115582	2020-05-21 20:55:29
1639	200401-200605	ETH-2	-4.221	25.26	-5.53428	-5.33861	-11.5888	-10.8344	-13.1054	-10.1588	19.8514	-10.734	-0.668073	-0.187736	3.24641	0.203298	0.131804	2020-05-22 07:48:18
1515	200401-200605	Unrelated carbonate (032)	-4.221	25.26	4.00185	10.1444	13.8776	20.2825	25.4558	-0.528901	35.743	4.68111	-0.261496	-0.106979	1.04742	0.613398	0.210307	2020-05-22 12:17:45
1510	200401-200605	Unrelated carbonate (031)	-4.221	25.26	3.97081	10.1126	13.8153	20.1649	24.7132	-0.560932	35.7104	4.64948	-0.260052	-0.159218	0.417322	0.614905	0.158921	2020-05-22 17:10:38
1674	200401-200605	ETH-3	-4.221	25.26	6.15014	11.7484	17.7074	23.5636	33.7873	1.71041	37.3867	6.27547	-0.256273	-0.069546	3.75	0.618971	0.247173	2020-05-23 00:36:54
1737	200401-200605	Unrelated carbonate (360)	-4.221	25.26	-0.820846	14.0793	12.821	28.2917	29.9925	-5.83332	39.7988	8.61519	-0.158204	-0.063416	2.95893	0.717368	0.253164	2020-05-23 05:56:07
1729	200401-200605	Unrelated carbonate (359)	-4.221	25.26	-0.054879	14.5165	14.0594	29.0961	31.4047	-5.02991	40.2463	9.04935	-0.150697	-0.14352	2.66425	0.72504	0.174396	2020-05-23 12:01:29
1607	200401-200605	ETH-1	-4.221	25.26	6.43383	11.4642	17.2993	22.8882	31.8421	2.02439	37.0939	5.99143	-0.671715	-0.167664	2.11352	0.201453	0.150808	2020-05-23 15:40:41
1533	200401-200605	Unrelated carbonate (098)	-4.221	25.26	6.49292	11.3737	17.2809	22.7132	31.6375	2.09093	37.0007	5.90106	-0.662433	-0.159785	2.0284	0.210854	0.158629	2020-05-23 18:15:33
1640	200401-200605	ETH-2	-4.221	25.26	-5.58688	-5.38426	-11.6788	-11.0007	-15.6735	-10.2134	19.8046	-10.7794	-0.659468	-0.264088	0.782408	0.21212	0.056284	2020-05-24 04:27:53
1675	200401-200605	ETH-3	-4.221	25.26	6.13335	11.7742	17.691	23.6862	33.2396	1.6915	37.4132	6.30117	-0.28023	-0.000629	3.18591	0.59527	0.315238	2020-05-24 17:15:01
1534	200401-200605	Unrelated carbonate (098)	-4.221	25.26	6.41925	11.3145	17.1378	22.5779	31.6736	2.0143	36.9401	5.84222	-0.669979	-0.175031	2.25687	0.203469	0.143844	2020-05-24 20:21:10
1549	200401-200605	Unrelated carbonate (188)	-4.221	25.26	2.19485	-2.29189	-0.308134	-4.71854	0.371668	-2.00272	22.965	-7.71374	-0.313745	-0.140642	2.54802	0.560507	0.177524	2020-05-25 01:37:52
1608	200401-200605	ETH-1	-4.221	25.26	6.44925	11.3909	17.2355	22.691	31.485	2.04358	37.0185	5.91834	-0.679004	-0.215514	1.89305	0.194541	0.10421	2020-05-25 03:55:08
1563	200401-200605	Unrelated carbonate (190)	-4.221	25.26	2.42311	-3.80501	-1.5694	-7.69049	-3.46251	-1.70243	21.4092	-9.22282	-0.318749	-0.095664	1.44591	0.55546	0.221582	2020-05-25 09:19:36
1577	200401-200605	Unrelated carbonate (193)	-4.221	25.26	1.84895	-1.4633	0.155549	-3.04407	-0.636365	-2.40348	23.8174	-6.88687	-0.310178	-0.119945	0.272984	0.564233	0.197758	2020-05-25 13:32:06
1641	200401-200605	ETH-2	-4.221	25.26	-5.53878	-5.28798	-11.542	-10.7092	-13.9465	-10.1655	19.9034	-10.6835	-0.666047	-0.162919	2.296	0.20567	0.155354	2020-05-25 16:29:37
1761	200401-200605	Unrelated carbonate (434)	-4.221	25.26	5.49959	15.1753	20.4473	30.5233	36.7074	0.888386	40.9105	9.6936	-0.224877	-0.055895	0.608383	0.651572	0.261422	2020-05-25 23:09:56
1767	200401-200605	Unrelated carbonate (435)	-4.221	25.26	5.64372	15.3387	20.7466	30.836	40.1503	1.03658	41.078	9.85612	-0.237663	-0.074308	3.46077	0.63881	0.243435	2020-05-26 02:17:21
1676	200401-200605	ETH-3	-4.221	25.26	6.13664	11.8284	17.7412	23.7858	31.9889	1.69302	37.469	6.35528	-0.286985	-0.010658	1.86241	0.589065	0.305737	2020-05-26 05:57:47
1525	200401-200605	Unrelated carbonate (034)	-4.221	25.26	4.58827	10.8657	15.1967	21.7402	28.2866	0.071926	36.483	5.39891	-0.265446	-0.106871	1.78023	0.610577	0.211311	2020-05-26 10:42:17
1520	200401-200605	Unrelated carbonate (033)	-4.221	25.26	4.65359	10.8038	15.2015	21.6331	27.4365	0.144087	36.4193	5.33708	-0.267629	-0.089296	1.0031	0.608444	0.228597	2020-05-26 13:01:52
1491	200401-200605	1000C	-4.221	25.26	-0.022112	-1.35001	-2.18774	-3.07564	-2.70458	-4.40945	23.9382	-6.76971	-0.83876	-0.378476	-0.029945	0.032976	-0.056041	2020-05-26 19:27:08
1609	200401-200605	ETH-1	-4.221	25.26	6.45495	11.4255	17.2618	22.8745	28.8093	2.0484	37.0541	5.95287	-0.692642	-0.104677	-0.779192	0.181537	0.213673	2020-05-27 02:32:23
1642	200401-200605	ETH-2	-4.221	25.26	-5.56254	-5.35258	-11.6189	-10.8763	-12.1654	-10.1886	19.8371	-10.7478	-0.655438	-0.202037	4.26007	0.216506	0.116529	2020-05-27 18:42:04
1730	200401-200605	Unrelated carbonate (359)	-4.221	25.26	0.140484	13.9775	13.7008	28.0112	28.4794	-4.80109	39.6919	8.51149	-0.18351	-0.135444	0.656632	0.693103	0.183922	2020-05-28 07:43:46
1677	200401-200605	ETH-3	-4.221	25.26	6.13025	11.8322	17.754	23.7987	29.5729	1.68605	37.4729	6.35909	-0.27155	-0.005571	-0.483648	0.605034	0.311	2020-05-28 09:17:08
1516	200401-200605	Unrelated carbonate (032)	-4.221	25.26	3.93159	10.1515	13.8144	20.2671	25.1084	-0.604326	35.7505	4.68834	-0.258543	-0.136116	0.769052	0.617812	0.182934	2020-05-28 13:52:23
1492	200401-200605	1000C	-4.221	25.26	6.47445	11.3622	17.0585	22.5089	27.3536	2.07159	36.989	5.88969	-0.850869	-0.336885	-2.09082	0.022839	-0.013489	2020-05-28 18:49:17
1504	200401-200605	25C	-4.221	25.26	-0.040093	-3.31799	-3.26656	-6.56436	-2.66099	-4.35577	21.9155	-8.73174	0.037142	0.061009	3.91705	0.913491	0.374143	2020-05-29 01:00:40
1511	200401-200605	Unrelated carbonate (031)	-4.221	25.26	4.03745	10.1558	13.933	20.273	25.6558	-0.491233	35.7547	4.69246	-0.254545	-0.138998	1.18246	0.622014	0.180271	2020-05-29 05:18:04
1610	200401-200605	ETH-1	-4.221	25.26	6.44817	11.4207	17.2718	22.8066	28.7077	2.04132	37.0492	5.94809	-0.671244	-0.161518	-0.861334	0.203605	0.158482	2020-05-29 09:50:54
1535	200401-200605	Unrelated carbonate (098)	-4.221	25.26	6.48482	11.4023	17.2927	22.7257	27.6861	2.08121	37.0302	5.92969	-0.670397	-0.204318	-1.85673	0.204528	0.116662	2020-05-29 14:08:19
1738	200401-200605	Unrelated carbonate (360)	-4.221	25.26	-0.510406	13.9434	12.9901	27.9262	25.8524	-5.49619	39.6583	8.47892	-0.180056	-0.150698	-1.1402	0.696954	0.169645	2020-05-29 19:05:14
1731	200401-200605	Unrelated carbonate (359)	-4.221	25.26	0.019692	14.4927	14.0857	29.1361	30.1806	-4.94926	40.2217	9.02544	-0.178663	-0.057723	1.44078	0.698522	0.260779	2020-05-30 00:39:54
1678	200401-200605	ETH-3	-4.221	25.26	6.13005	11.8293	17.7364	23.7845	30.8887	1.68595	37.4699	6.35617	-0.285764	-0.013728	0.799613	0.591329	0.303369	2020-05-30 07:08:42
1762	200401-200605	Unrelated carbonate (434)	-4.221	25.26	5.47612	15.1833	20.4196	30.5853	34.0132	0.862982	40.9188	9.70163	-0.235689	-0.01155	-1.98265	0.642001	0.306203	2020-05-30 10:55:18
1768	200401-200605	Unrelated carbonate (435)	-4.221	25.26	5.6689	15.5095	20.9181	31.2403	35.7608	1.05724	41.2536	10.0264	-0.260927	-0.018697	-1.13088	0.616761	0.299348	2020-05-30 14:57:39
1611	200401-200605	ETH-1	-4.221	25.26	6.46329	11.5009	17.3626	22.947	27.9499	2.05455	37.1316	6.02802	-0.675421	-0.182829	-1.76894	0.199908	0.138141	2020-05-30 19:33:12
1526	200401-200605	Unrelated carbonate (034)	-4.221	25.26	4.65477	10.8444	15.2353	21.6665	26.8165	0.14386	36.461	5.37753	-0.275052	-0.136808	0.318845	0.602074	0.18304	2020-05-31 00:08:56
1521	200401-200605	Unrelated carbonate (033)	-4.221	25.26	4.67327	10.9029	15.3173	21.7605	27.3998	0.161494	36.5211	5.4358	-0.270142	-0.160575	0.753667	0.607077	0.159891	2020-05-31 04:45:35
1643	200401-200605	ETH-2	-4.221	25.26	-5.58269	-5.3382	-11.6426	-10.7948	-14.6625	-10.2107	19.8519	-10.7335	-0.6727	-0.14855	1.71469	0.19953	0.167904	2020-05-31 09:22:57
1679	200401-200605	ETH-3	-4.221	25.26	6.14884	11.8734	17.8071	23.9233	28.6483	1.70442	37.5151	6.40006	-0.278402	0.03482	-1.48068	0.599188	0.35107	2020-05-31 20:15:59
1536	200401-200605	Unrelated carbonate (098)	-4.221	25.26	6.48538	11.387	17.2737	22.7375	28.3577	2.08238	37.0145	5.91441	-0.674748	-0.162449	-1.17529	0.200925	0.158372	2020-06-01 00:23:31
1550	200401-200605	Unrelated carbonate (188)	-4.221	25.26	2.18286	-2.4134	-0.441582	-4.95413	-1.59088	-2.01104	22.8401	-7.83486	-0.315137	-0.13377	0.833496	0.560224	0.182891	2020-06-01 05:02:31
1612	200401-200605	ETH-1	-4.221	25.26	6.41578	11.4156	17.2429	22.7485	27.5508	2.00686	37.044	5.94306	-0.66148	-0.208207	-1.94085	0.214393	0.113856	2020-06-01 09:42:28
1564	200401-200605	Unrelated carbonate (190)	-4.221	25.26	2.43159	-3.84517	-1.60377	-7.73559	-1.2967	-1.69187	21.3679	-9.26288	-0.322251	-0.060479	3.69286	0.553003	0.253932	2020-06-01 14:12:56
1578	200401-200605	Unrelated carbonate (193)	-4.221	25.26	1.83711	-1.57285	0.028171	-3.18723	0.503778	-2.41209	23.7049	-6.99606	-0.317482	-0.044134	1.64271	0.558032	0.270439	2020-06-01 18:54:01
1644	200401-200605	ETH-2	-4.221	25.26	-5.60083	-5.43977	-11.7622	-11.0507	-13.4405	-10.2263	19.7475	-10.8347	-0.674507	-0.203004	3.17779	0.197855	0.114331	2020-06-01 23:35:51
[truncated: 4,072 more rows]

## Sheet: session47
Session	Na	Nu	d13Cwg_VPDB	d18Owg_VSMOW	r_d13C	r_d18O	r_D47	a ± SE	1e3 x b ± SE	c ± SE	a2 ± SE	b2 ± SE	c2 ± SE
[truncated: 22 more rows]

[truncated: 1 more sheets: session48]
